# Supplementary material for: Combined targeting of G protein‐coupled receptor and EGF receptor signaling overcomes resistance to PI3K pathway inhibitors in PTEN‐null triple negative breast cancer
Source: EMBO Mol Med. 2020 Jul 16;12(8):e11987. doi: 10.15252/emmm.202011987 (PMC7411640; doi:10.15252/emmm.202011987)
Supplement: Supplementary file 2 — Table EV1 [file EMMM-12-e11987-s002.xlsx]

## Sheet: AZD8186_GDC0941_MK2206
Table EV1. List of genes from shRNA screenings in combination with AZD8186 (left table), or GDC0941 (central table) or MK2206 (right table) ranked based on the effect (lowest treatment/control reads ratio) of their second-best performing shRNA.
Gene	AZD8186/untreated ratio of second-best shRNA	Rank		Gene	GDC0941/untreated ratio of second-best shRNA	Rank		Gene	MK2206/untreated ratio of second-best shRNA	Rank
PROK1	0.139544	1		MTOR	0.189793	1		C16orf63	0.201942	1
LRRIQ3	0.162121	2		TIGD4	0.192032	2		FANCE	0.29075	2
CLCA2	0.278708	3		SLFN12	0.272672	3		C5orf37	0.351103	3
LRFN2	0.279044	4		INSRR	0.293436	4		C9orf45	0.356846	4
SLC11A2	0.279647	5		CHEK1	0.310113	5		PREPL	0.376874	5
SLC26A4	0.334575	6		CCDC64	0.320433	6		EPHA8	0.384042	6
C20orf95	0.341995	7		TMEM165	0.337917	7		GRIN2A	0.390864	7
ITGAV	0.343692	8		NPIP	0.340698	8		BAT4	0.399108	8
ARF1	0.346165	9		NTRK2	0.344563	9		CXXC4	0.41254	9
THBS3	0.370302	10		LRRIQ3	0.379893	10		MTOR	0.415433	10
NEUROG2	0.370827	11		GATA6	0.381384	11		KCNF1	0.423606	11
FGF3	0.37246	12		C9orf91	0.388946	12		WWC2	0.426059	12
WDR19	0.375695	13		TDRD6	0.396282	13		CSPG4	0.433302	13
ULK1	0.378437	14		SIT1	0.419666	14		BET1	0.444954	14
MSRB3	0.38245	15		POU5F1	0.42028	15		TRIM47	0.447554	15
PRPSAP2	0.385296	16		GNB2	0.425292	16		IGF1R	0.451545	16
NDNL2	0.387047	17		MFSD2A	0.439325	17		OR1D2	0.453916	17
IGF1R	0.393867	18		CDK4	0.442521	18		PTK2	0.456866	18
S100A6	0.398671	19		AK1	0.444646	19		DACH2	0.458686	19
MAFB	0.401914	20		FLI1	0.445632	20		ANK2	0.466896	20
SLC7A1	0.403206	21		PIK3CB	0.45818	21		ST6GALNAC1	0.473026	21
NOSIP	0.406714	22		SELL	0.459376	22		TMEM206	0.476702	22
MTOR	0.408841	23		PLK1	0.460281	23		COPS6	0.477138	23
CDK4	0.409827	24		MRGPRD	0.470116	24		ZCCHC10	0.48183	24
MARCH9	0.414895	25		ATG4B	0.473734	25		GPHN	0.484542	25
DNASE1L1	0.415936	26		ZNF740	0.475866	26		TMLHE	0.488346	26
MCL1	0.415938	27		MET	0.476791	27		KRT86	0.489798	27
RAB11FIP1	0.419023	28		INF2	0.47942	28		TMEM209	0.49026	28
AACS	0.421167	29		LAMP3	0.488752	29		CRP	0.491871	29
RHOG	0.422608	30		AQP2	0.488759	30		FAM102B	0.494972	30
GNG5	0.429348	31		STRA13	0.49096	31		MTM1	0.496807	31
DIDO1	0.429606	32		AKAP7	0.494088	32		KIF16B	0.497745	32
PAPSS2	0.431795	33		HIST1H1A	0.494663	33		UNC93A	0.49984	33
C1orf27	0.433687	34		UNKL	0.495118	34		C1orf168	0.5035	34
OBFC2A	0.435419	35		RBM38	0.497492	35		FGFRL1	0.50471	35
KLK12	0.436691	36		RBM16	0.497769	36		PRKCB	0.505018	36
BTBD12	0.442325	37		CXXC4	0.498742	37		HEBP1	0.505507	37
PAK6	0.442384	38		PRPSAP2	0.500086	38		VIT	0.505579	38
HOMEZ	0.444783	39		SLC27A2	0.504531	39		IGSF10	0.507246	39
ZNF202	0.4461	40		CNPY2	0.505275	40		CH25H	0.50993	40
HSD11B1L	0.446513	41		RET	0.507145	41		INSR	0.510981	41
RCN3	0.446558	42		ZNF653	0.507203	42		CATSPERG	0.514324	42
HEYL	0.446723	43		CYLD	0.507426	43		PCYOX1L	0.520469	43
GTSE1	0.448939	44		ITIH3	0.507443	44		KCTD3	0.521926	44
FAM102B	0.449193	45		ARPC4	0.510079	45		C11orf48	0.522386	45
KLK8	0.450762	46		ENPP2	0.510174	46		PDGFC	0.525225	46
GABARAPL2	0.451149	47		C10orf26	0.511264	47		MANEA	0.528949	47
POU5F1	0.451356	48		KIF20A	0.514398	48		PDPK1	0.529269	48
TIE1	0.453993	49		PRR14	0.516217	49		CAMK2B	0.529301	49
DUPD1	0.454012	50		PMEPA1	0.517603	50		PALM2	0.529552	50
RPIA	0.455889	51		STAC3	0.518041	51		FUT9	0.533669	51
P2RX4	0.457105	52		LMTK3	0.521559	52		NDUFA10	0.534315	52
CRISP1	0.459732	53		CIB2	0.522356	53		OR51B2	0.535718	53
YIPF7	0.46016	54		EGFR	0.524241	54		ADI1	0.536073	54
CSNK2B	0.460217	55		MARCH9	0.526425	55		C9orf91	0.536078	55
GMEB2	0.462478	56		HIST1H2AB	0.526647	56		SERPINA7	0.536151	56
WNT1	0.462639	57		C1orf123	0.52863	57		SMAD9	0.536184	57
TMSB4Y	0.462651	58		HRH2	0.529343	58		HIST1H2BM	0.536197	58
TPSAB1	0.463819	59		FIS1	0.532244	59		EDA	0.540289	59
CTDSP1	0.464548	60		ZNF669	0.533507	60		CACNG3	0.540579	60
ADIPOR1	0.465581	61		MSTN	0.535185	61		SPATA16	0.541357	61
PLA2G3	0.465712	62		FGFR1	0.53652	62		ZNF304	0.542741	62
RAB3B	0.466312	63		EDN3	0.537404	63		LYRM1	0.543061	63
SGK1	0.467024	64		LAMC2	0.538165	64		FDFT1	0.54641	64
DIO2	0.468485	65		RNF141	0.539059	65		UGGT2	0.546463	65
MAP3K8	0.470351	66		ADH1C	0.541142	66		EEF1A1	0.546921	66
NOXA1	0.470992	67		ITGAV	0.541749	67		NOBOX	0.547668	67
PSMG3	0.472503	68		PLA2G2D	0.542543	68		NSUN6	0.548946	68
FAM166A	0.473122	69		ITGA11	0.542975	69		NINJ2	0.548975	69
RBM34	0.473157	70		CYP7A1	0.543609	70		PELI2	0.549546	70
PRSS8	0.473178	71		ABCA7	0.545049	71		TSPYL2	0.550435	71
RNF145	0.473751	72		DLG5	0.546283	72		MSH3	0.551558	72
ADCY2	0.474025	73		TMEM184C	0.546609	73		NAA38	0.551581	73
ATP6V0A4	0.475665	74		C20orf177	0.547157	74		MAP1A	0.552913	74
RAB24	0.475973	75		PRLH	0.549521	75		MAPKAPK5	0.5569	75
CHST3	0.476371	76		MANEA	0.551434	76		RAB11FIP2	0.558204	76
RCE1	0.47728	77		GIMAP5	0.551567	77		LUZP2	0.559641	77
RRP1B	0.477642	78		COL6A1	0.551949	78		GPX5	0.560865	78
IRAK1	0.477752	79		RAB11FIP1	0.552541	79		SSH1	0.561089	79
NPIP	0.47968	80		SKA1	0.555566	80		GDA	0.561458	80
FES	0.479769	81		OGG1	0.555723	81		SEC31A	0.561511	81
ZNF805	0.480295	82		YIPF7	0.558378	82		MUS81	0.56376	82
NEUROG1	0.480597	83		OR5M10	0.560741	83		MRPS10	0.563886	83
SPIN1	0.481647	84		MRAP2	0.561109	84		EGFR	0.569237	84
TSFM	0.48282	85		EIF5	0.564186	85		RPS6KA3	0.56979	85
ERBB4	0.48324	86		CD52	0.564954	86		TRO	0.570083	86
CDC42EP5	0.485563	87		HSD17B7	0.564958	87		RBM34	0.570937	87
C2CD2L	0.486336	88		ILDR1	0.569834	88		ABCA7	0.571051	88
CELA3A	0.486399	89		SPATA16	0.570324	89		C9orf98	0.571436	89
HMCN2	0.48696	90		C10orf76	0.570788	90		PIGV	0.571717	90
RNASE7	0.487032	91		RBM10	0.571417	91		MAPRE3	0.572049	91
ZNF672	0.488907	92		DDR1	0.572196	92		CXorf59	0.572718	92
EGFR	0.489843	93		MED16	0.573185	93		CEP250	0.57273	93
SPATA16	0.49025	94		SLC30A3	0.57343	94		LRRC46	0.57371	94
GREB1	0.491475	95		MSRB3	0.574705	95		CRADD	0.574778	95
HIST1H2AB	0.492281	96		ACE	0.574705	96		ILDR1	0.575067	96
FRMPD4	0.492402	97		SIRT2	0.574929	97		PRR15L	0.57593	97
ATG4B	0.494047	98		TTR	0.575203	98		SQRDL	0.575958	98
ILVBL	0.494307	99		MAPK8	0.575712	99		ZNF740	0.576311	99
INSRR	0.494387	100		MAN1A2	0.576151	100		PWWP2B	0.57692	100
CAMKK1	0.494838	101		TNNT1	0.576201	101		IGFBP5	0.578062	101
ADCK1	0.495378	102		TMEM106B	0.576445	102		SDR16C5	0.579044	102
AUP1	0.495804	103		DYNC1I1	0.577124	103		METTL11A	0.580184	103
CSNK1E	0.496524	104		MAP3K8	0.579344	104		ZNF484	0.580368	104
RHOA	0.500765	105		CCS	0.579382	105		RCAN1	0.582358	105
CEP170L	0.501769	106		FIGLA	0.57964	106		RBM10	0.58382	106
C9orf131	0.501826	107		PIGH	0.579975	107		MST1R	0.584398	107
FAM127A	0.501936	108		TEX261	0.580566	108		PAQR3	0.585177	108
PNPO	0.502741	109		GRIN2D	0.581518	109		C10orf76	0.585322	109
BCL3	0.503365	110		PFKL	0.582171	110		TSPAN3	0.585591	110
ZAP70	0.504487	111		TSSK2	0.583321	111		KIAA0020	0.585852	111
RABL2B	0.504729	112		GMIP	0.583441	112		COBLL1	0.586439	112
CCBP2	0.505728	113		C21orf59	0.584217	113		CSTF3	0.586445	113
GLRA1	0.506638	114		RNF10	0.584608	114		CYP11B1	0.587751	114
FCGR2B	0.506935	115		CASP8	0.585289	115		IRAK1	0.590104	115
MYO1C	0.507358	116		ZNF608	0.586249	116		UBE2T	0.591433	116
CSK	0.508387	117		FABP6	0.586635	117		C8orf37	0.5924	117
LUZP4	0.508397	118		RBM45	0.587021	118		NUP153	0.592845	118
SH2B3	0.50906	119		ZNF25	0.587052	119		CYYR1	0.595911	119
SLC22A18	0.509113	120		AKT3	0.587311	120		YES1	0.595965	120
SLC2A6	0.509906	121		EPHA3	0.587823	121		DCUN1D3	0.59607	121
CCDC60	0.510088	122		RAB11FIP3	0.587825	122		SYNPR	0.597665	122
GNPDA1	0.510126	123		CARD11	0.588088	123		SGK2	0.597734	123
CCS	0.510777	124		BTBD12	0.588173	124		TNC	0.598971	124
ZNF536	0.511825	125		MAPK15	0.588375	125		TSPAN16	0.601257	125
CD68	0.51189	126		CGGBP1	0.588737	126		DEFB118	0.602105	126
C19orf45	0.513892	127		SPAST	0.588836	127		PTPRO	0.602687	127
IRX1	0.514009	128		SLC38A3	0.589184	128		ALOX12	0.603614	128
VKORC1	0.514593	129		PKP1	0.589722	129		SET	0.603799	129
YES1	0.51497	130		UBE2K	0.591609	130		GRIPAP1	0.604725	130
ADAMTS19	0.515015	131		RHOQ	0.593627	131		ABL1	0.605201	131
BIRC5	0.515424	132		CPA6	0.595227	132		C11orf1	0.605473	132
ITPKA	0.516104	133		OPRK1	0.595229	133		DRG1	0.606368	133
TEP1	0.516207	134		PDK3	0.595251	134		OR51E1	0.606392	134
KCNC4	0.516243	135		MYLK3	0.59636	135		MYLIP	0.606657	135
SUMF1	0.516665	136		POLR2H	0.596399	136		NTRK3	0.607362	136
DSN1	0.516892	137		PTPRK	0.596408	137		HIST2H2BE	0.608063	137
EPHA8	0.517208	138		MST1R	0.596907	138		FAM53B	0.608402	138
ZBTB7A	0.517328	139		PARD6B	0.597731	139		PIP5K1B	0.60844	139
SAA4	0.517662	140		PIK3C2A	0.598975	140		CLEC16A	0.608595	140
SLC1A6	0.517836	141		DHDH	0.59901	141		MSI1	0.610485	141
ADAT3	0.518337	142		KIF17	0.600277	142		CD38	0.611193	142
MRPS23	0.519008	143		ATP2B2	0.60131	143		DOCK4	0.611455	143
TMEM44	0.51936	144		PRKAG1	0.602042	144		BIRC5	0.611517	144
MST1R	0.519749	145		DEPDC1B	0.602582	145		GPATCH4	0.612292	145
WDR81	0.519929	146		HEATR7B2	0.603727	146		ZBTB37	0.613983	146
C14orf118	0.520926	147		RAB30	0.604994	147		ZFAND6	0.615444	147
SOX14	0.522023	148		TTC27	0.605014	148		ERI3	0.616183	148
ARPC3	0.522421	149		USP26	0.605278	149		WDR48	0.616378	149
CACNG8	0.522596	150		TMEM108	0.605353	150		PLK1	0.618763	150
PNPLA3	0.522847	151		FRAT1	0.60554	151		ZDHHC15	0.619457	151
RNASE3	0.523631	152		CD276	0.606155	152		TAF4	0.621665	152
LIN28	0.525316	153		EPM2AIP1	0.60648	153		SECISBP2	0.622423	153
NUDT15	0.52595	154		XPOT	0.607312	154		FLT3	0.623359	154
PQBP1	0.525978	155		ZP3	0.608325	155		DNAJC27	0.624159	155
SHKBP1	0.526702	156		ZNF114	0.608782	156		FGFR1	0.624813	156
SHISA2	0.527403	157		SRPK1	0.609066	157		SBF2	0.625138	157
DMRTA1	0.527482	158		GRIPAP1	0.609118	158		ZNF658	0.626148	158
BZW2	0.527858	159		TSPAN8	0.60919	159		DDR2	0.626719	159
PPAPDC1B	0.528349	160		TTC39B	0.609444	160		GATA6	0.626971	160
NOTUM	0.528399	161		OSGIN2	0.609904	161		PTCH2	0.628112	161
SLC9A5	0.528479	162		YES1	0.610013	162		PLA2G12B	0.628221	162
PML	0.528682	163		RINT1	0.611179	163		PRPSAP2	0.629074	163
GRIN2D	0.528778	164		C20orf95	0.611818	164		C11orf82	0.629624	164
TRIM59	0.529305	165		SGK2	0.612338	165		NPAT	0.629703	165
MMP25	0.530188	166		MCL1	0.612575	166		PLEKHG6	0.629984	166
BST1	0.530475	167		C8orf37	0.612897	167		IL1A	0.630013	167
CIB2	0.530715	168		C16orf58	0.613865	168		CD6	0.631027	168
TPCN2	0.531743	169		WFDC9	0.614605	169		ZIC3	0.631114	169
IFITM2	0.531821	170		MAL	0.614842	170		PLG	0.632456	170
CHCHD6	0.532107	171		MAP3K2	0.615067	171		OR3A3	0.632648	171
AJAP1	0.532247	172		AIFM2	0.615192	172		TRIM29	0.633151	172
SERHL	0.532596	173		C8orf47	0.616196	173		TNS1	0.634852	173
TAAR1	0.532955	174		STK3	0.618112	174		LARS2	0.635947	174
PLEKHG1	0.533141	175		ATM	0.618262	175		SLC22A7	0.637296	175
RBM43	0.533926	176		RACGAP1	0.61856	176		WDR46	0.638371	176
MAT1A	0.534148	177		RG9MTD1	0.618597	177		XG	0.63864	177
ZNF653	0.534255	178		POPDC3	0.618808	178		DTYMK	0.639063	178
COQ6	0.534374	179		IRAK1	0.618909	179		ZNF780A	0.639103	179
NMRAL1	0.534677	180		PDPK1	0.618998	180		KIAA1377	0.641177	180
TTR	0.53515	181		KDM5C	0.619654	181		WDR91	0.641602	181
BMPR1A	0.535481	182		IRF1	0.620258	182		TMEM108	0.641676	182
DEPDC1	0.535561	183		NOS2	0.620317	183		CCDC80	0.641761	183
SPEM1	0.53563	184		GLB1L	0.620428	184		UEVLD	0.642641	184
NADK	0.535657	185		TRAP1	0.62045	185		TTC13	0.64307	185
NR1I3	0.535884	186		H1F0	0.621147	186		ESCO1	0.644098	186
VAV1	0.535929	187		OTUB1	0.621386	187		GOLT1A	0.645258	187
PGC	0.53687	188		PGK1	0.621508	188		FAM126A	0.64654	188
DMRTB1	0.536975	189		CCDC28A	0.621963	189		GPD1	0.647025	189
C19orf59	0.537737	190		CSTF3	0.622424	190		GNS	0.647241	190
PRKCB	0.538201	191		IGF1R	0.624843	191		IZUMO1	0.647706	191
DHDH	0.538289	192		CMPK1	0.62492	192		CYP3A5	0.647724	192
PTCH1	0.53865	193		MPPED2	0.625542	193		C9orf86	0.649675	193
TMUB2	0.538686	194		RLN2	0.626673	194		IFNG	0.650362	194
GNB2L1	0.539476	195		HJURP	0.626774	195		APOA2	0.650672	195
DUSP23	0.539651	196		LZIC	0.628268	196		DIRAS3	0.65137	196
PALM2	0.54058	197		RGMB	0.629221	197		SLC2A9	0.651527	197
C3orf10	0.540769	198		PDZK1	0.629476	198		FAM71F1	0.651764	198
NBN	0.541055	199		POR	0.630791	199		EXTL2	0.651788	199
GRIPAP1	0.541076	200		TTBK2	0.631039	200		RASD2	0.652812	200
DRAP1	0.541181	201		ADAMTSL2	0.631388	201		TMEM55A	0.653429	201
TRPC7	0.541225	202		TBC1D5	0.631517	202		PARN	0.653568	202
DOCK4	0.541307	203		MMD	0.631654	203		EPHA2	0.653631	203
ZNF740	0.541386	204		FSIP2	0.632502	204		UQCRC2	0.656143	204
ARF5	0.541422	205		ZNF550	0.633855	205		MRGPRX4	0.656741	205
PAOX	0.542167	206		MAP9	0.634243	206		PDE2A	0.658538	206
DVL3	0.542772	207		OMG	0.635217	207		MGLL	0.65998	207
SAR1A	0.542838	208		CCDC96	0.636665	208		UST	0.660302	208
LASS6	0.542989	209		PLEKHG3	0.637657	209		SPTLC2	0.660947	209
CELSR2	0.543735	210		CREB1	0.638795	210		RNF2	0.661216	210
ZNF41	0.54413	211		ZFX	0.638815	211		OTUD7B	0.661216	211
C14orf115	0.544985	212		DSCR6	0.639142	212		FAM69A	0.661504	212
VIT	0.545265	213		ADAMTS9	0.639467	213		RPS6KA1	0.661676	213
FLT3	0.545479	214		RGS14	0.639785	214		ZNF35	0.662599	214
C15orf24	0.546287	215		MMP28	0.639854	215		RHEB	0.663086	215
ABHD8	0.546802	216		VEGFA	0.639933	216		HMGCLL1	0.663231	216
ZIC3	0.547138	217		SLC22A18	0.640042	217		ATM	0.664157	217
FCER2	0.54753	218		TYK2	0.640531	218		DDAH1	0.664268	218
DHCR24	0.547662	219		EIF4A1	0.64107	219		NUDT8	0.665197	219
FSCN2	0.547762	220		SDHC	0.642003	220		PAGE5	0.665678	220
ACHE	0.548996	221		SLC17A1	0.642741	221		ZNF568	0.666025	221
HLX	0.549405	222		SEPP1	0.643201	222		PAK2	0.666457	222
PLK1	0.549594	223		RAB5B	0.643422	223		CEP170L	0.666772	223
FIGLA	0.549709	224		ITPR1	0.643614	224		TBCK	0.666942	224
RHOB	0.549886	225		FAHD1	0.643765	225		PIK3R1	0.667217	225
MET	0.55005	226		RAB5A	0.644536	226		FCRL2	0.667333	226
MKRN3	0.550245	227		COPS8	0.644906	227		HIBCH	0.668613	227
GNG12	0.550377	228		INSC	0.645055	228		IRAK3	0.668959	228
LRFN5	0.550706	229		NIF3L1	0.647712	229		PIGP	0.66922	229
XIRP1	0.550945	230		ATP11A	0.647727	230		MYLK	0.669549	230
ABI1	0.551083	231		GRAP	0.648454	231		CAPS2	0.670491	231
FAM161B	0.551534	232		ACVR2A	0.648652	232		NOD2	0.670931	232
PLXNB2	0.552098	233		FHL2	0.649463	233		DNAJC6	0.671057	233
ENTPD2	0.55309	234		MKRN3	0.649578	234		NEK7	0.671103	234
SLC30A3	0.553163	235		PRICKLE4	0.649751	235		GOT2	0.671218	235
CISD1	0.554016	236		PRR15L	0.650128	236		EIF2AK4	0.671674	236
PDPK1	0.554395	237		KLK4	0.650958	237		C11orf75	0.671968	237
CREB1	0.554438	238		SLC25A43	0.651377	238		C2CD2	0.672	238
MDH2	0.555027	239		ADAM12	0.651913	239		STK19	0.67206	239
LMO1	0.555451	240		MRPL51	0.652785	240		C1orf150	0.672337	240
TMEM51	0.555507	241		STRADB	0.653212	241		GTF3C1	0.672485	241
KRT39	0.555756	242		KCNQ2	0.65394	242		C21orf91	0.672519	242
GCK	0.555816	243		MAFB	0.654252	243		PDE4A	0.672907	243
PPFIA2	0.556367	244		EP300	0.655846	244		WDFY1	0.673384	244
TTC38	0.556589	245		ZNF410	0.656384	245		DNAI1	0.674117	245
CDC25A	0.556884	246		GTSE1	0.656411	246		LEPROT	0.674843	246
ARHGEF12	0.557039	247		CNN3	0.657302	247		OR6W1P	0.676539	247
RASA2	0.557492	248		GOLGA7	0.657422	248		WDR19	0.676638	248
HOXC6	0.558061	249		NFATC2IP	0.657986	249		COCH	0.676926	249
CD226	0.558281	250		ELK3	0.658492	250		CTDSP1	0.677166	250
RDH5	0.55836	251		CDK18	0.658557	251		RHAG	0.677335	251
INPP5J	0.559152	252		FNDC4	0.659089	252		ELP4	0.677421	252
POLR2J	0.559813	253		RNF145	0.659741	253		CELA2B	0.67763	253
CYSLTR2	0.560071	254		PLSCR3	0.65994	254		KCTD16	0.679451	254
ERC1	0.560406	255		DDX39	0.660028	255		NF1	0.680556	255
SLC13A2	0.560582	256		CMTM7	0.660035	256		MMP28	0.681132	256
EARS2	0.560627	257		PLXDC2	0.660361	257		MEMO1	0.681507	257
BCL2L2	0.561276	258		INSR	0.660999	258		MYO5A	0.681553	258
TRIM26	0.561325	259		TIE1	0.661794	259		SESN1	0.6833	259
MEN1	0.561329	260		ANXA6	0.661858	260		KCNB2	0.683405	260
TMEM140	0.561344	261		COX6B2	0.662023	261		MXRA7	0.684785	261
PPT2	0.561474	262		SORBS1	0.662324	262		CTAGE5	0.684892	262
PCNA	0.561724	263		MYLK	0.662971	263		SETDB2	0.685291	263
CLK3	0.562267	264		FAM105B	0.663821	264		TFR2	0.685363	264
RAB1B	0.562284	265		WNT1	0.664645	265		MYBL2	0.685591	265
NANOS2	0.562738	266		FNBP4	0.664933	266		NIPAL1	0.686083	266
RAB30	0.56301	267		CATSPERG	0.665355	267		TSSK1B	0.687156	267
JPH2	0.563835	268		TBL1X	0.665458	268		NOL9	0.687232	268
PRMT2	0.564475	269		ENOX2	0.665941	269		TNNI3K	0.68731	269
B3GALT1	0.564853	270		ZFP14	0.66769	270		GPRC6A	0.687863	270
TNFAIP3	0.564947	271		IFNA4	0.667852	271		ZNF416	0.687942	271
ADARB1	0.565355	272		KIFAP3	0.667996	272		OPRK1	0.68903	272
ZNF519	0.565734	273		OR51B2	0.668313	273		ELTD1	0.689046	273
PRKRIR	0.565851	274		HSCB	0.668947	274		ZNF551	0.689146	274
VEGFA	0.56596	275		MBD1	0.669057	275		GRID1	0.689167	275
CNOT6	0.566012	276		GMPPA	0.669081	276		WDR35	0.690019	276
MEGF11	0.566022	277		RGPD5	0.669274	277		HIST1H3I	0.690532	277
ZNF14	0.566051	278		GABRA3	0.669429	278		NFAT5	0.690662	278
KDM5C	0.566216	279		MUC17	0.669616	279		POLR2A	0.690922	279
PACSIN2	0.566274	280		NRIP2	0.670737	280		CRLF1	0.692184	280
ARHGAP26	0.566364	281		JPH1	0.670756	281		HDGFL1	0.693503	281
GTPBP5	0.567425	282		DYSF	0.670777	282		ABCB9	0.694178	282
RNF2	0.567558	283		B3GALT1	0.670836	283		RPS15A	0.694459	283
GPATCH3	0.567629	284		LEAP2	0.670869	284		DEFB126	0.694491	284
ANXA6	0.567846	285		GNL3	0.67112	285		SARS	0.695457	285
C11orf40	0.567937	286		HOXC5	0.671122	286		FAM168B	0.696249	286
FSD1CL	0.567977	287		CACNG7	0.671827	287		LYPLAL1	0.696331	287
SLC27A5	0.568504	288		STK33	0.671965	288		EBPL	0.697061	288
GSK3A	0.568593	289		TSKS	0.673238	289		PRKACA	0.697382	289
HMGN1	0.569056	290		SERPINI1	0.673322	290		PLXNB1	0.697737	290
PRCP	0.569898	291		TSSK1B	0.674576	291		INF2	0.699235	291
CYLD	0.570196	292		PHIP	0.675889	292		PRY2	0.701883	292
C22orf13	0.570223	293		OBFC2A	0.675923	293		MDH1B	0.702616	293
GPX2	0.570493	294		LYZ	0.676409	294		ZP3	0.703115	294
ZNF416	0.570602	295		RNGTT	0.676612	295		ZNF154	0.70456	295
KRT6C	0.571062	296		KLHDC8A	0.677425	296		SLC37A2	0.70465	296
OR4D1	0.571092	297		RPL23AP82	0.677592	297		C4orf45	0.705191	297
MAPKSP1	0.571256	298		BLK	0.678388	298		LPP	0.705992	298
ARNTL	0.571292	299		SGK1	0.678477	299		CABLES2	0.706291	299
IFNG	0.571355	300		TP63	0.678841	300		EFNA1	0.706654	300
ARF3	0.57137	301		NUP210	0.679577	301		CDKL1	0.707859	301
ADAMTS10	0.571602	302		RRP1B	0.679698	302		LONRF1	0.708323	302
NARF	0.571756	303		CCDC25	0.680128	303		WDR16	0.70945	303
ACTG2	0.571797	304		KRT3	0.680159	304		ZNF474	0.709725	304
MIB1	0.572123	305		OR4K17	0.680791	305		PLEKHA9	0.709736	305
C21orf59	0.572158	306		DZIP1L	0.681004	306		C13orf1	0.710066	306
GPR45	0.573124	307		GIMAP8	0.681144	307		UMODL1	0.710183	307
E2F1	0.57326	308		CLK3	0.68201	308		ZNF107	0.711272	308
TAF1C	0.574417	309		FGF22	0.682041	309		C7orf58	0.711623	309
SMYD1	0.574505	310		AMELX	0.682503	310		BCL11B	0.71233	310
GIMAP8	0.57451	311		POLB	0.683264	311		WASF3	0.713893	311
C9orf94	0.574551	312		ATP1B3	0.683323	312		CD63	0.71394	312
TMEM97	0.575113	313		MUM1	0.683664	313		OSTCL	0.713981	313
MND1	0.575687	314		CDCA3	0.684622	314		RBM16	0.714313	314
UBE2J2	0.575983	315		ST8SIA2	0.684818	315		PPP1R3F	0.714911	315
POP1	0.576091	316		WDR19	0.684825	316		ATPAF1	0.715286	316
RAB5B	0.576133	317		MYL10	0.685189	317		TGDS	0.715578	317
MAPK12	0.576218	318		APAF1	0.685217	318		RNF212	0.715825	318
HAO2	0.57631	319		MPZ	0.685219	319		LILRB3	0.716766	319
FAM71F1	0.576563	320		DACH2	0.68632	320		TAS2R60	0.717036	320
ZFPL1	0.577744	321		CHN2	0.687232	321		ZNF57	0.717224	321
HIST1H2BH	0.577835	322		RPP40	0.687269	322		CKM	0.717259	322
CYorf15A	0.578035	323		HMGB3L1	0.688151	323		ADAMTS1	0.7175	323
PFKL	0.57814	324		FGFRL1	0.68843	324		SCTR	0.717805	324
FOSL2	0.578328	325		TSPAN6	0.689116	325		TMEM196	0.718213	325
FIG4	0.579288	326		GRAP2	0.689463	326		OR7A5	0.718645	326
HOXC8	0.579347	327		FGF1	0.689812	327		GPX2	0.718908	327
LHFPL1	0.579484	328		DNAJC21	0.690066	328		ZNF669	0.719404	328
SRMS	0.579572	329		FCGR2B	0.690552	329		SUZ12	0.720875	329
CCNT1	0.579991	330		FBXO33	0.690812	330		OTUD5	0.722207	330
ST6GALNAC1	0.580971	331		PAGE5	0.690872	331		LDHA	0.722849	331
PIN1L	0.581135	332		PSMB9	0.691191	332		EIF4E	0.722988	332
PIK3CA	0.581406	333		IRAK3	0.691636	333		DMRT3	0.723092	333
RAD52	0.581782	334		TMIGD2	0.691931	334		BTBD12	0.723808	334
GIF	0.581901	335		RPRD1A	0.692685	335		PARL	0.724655	335
WFDC13	0.581955	336		ZNF250	0.694424	336		DNAJC21	0.724979	336
PKD2L1	0.582357	337		CBX6	0.69454	337		CABP4	0.725495	337
ACSM5	0.582462	338		DCN	0.695073	338		NKX2-1	0.725761	338
ZNF322A	0.582466	339		UBXN2A	0.695164	339		VHL	0.725876	339
CFP	0.582656	340		THSD1	0.695486	340		C9orf43	0.726512	340
SBK1	0.582958	341		TMPRSS4	0.695746	341		ZNF133	0.726665	341
RAC3	0.583262	342		KDM4A	0.695959	342		GPR139	0.726889	342
CALM1	0.583648	343		RNF150	0.696679	343		LIMK1	0.728946	343
IRX4	0.583821	344		CASC2	0.696821	344		DEPDC1	0.729388	344
SLC15A1	0.584081	345		ATG5	0.697245	345		GRIN2D	0.730088	345
IGHMBP2	0.584289	346		RREB1	0.697349	346		SRPRB	0.73033	346
PSMC1	0.584472	347		SH3BP5	0.69819	347		PTPRA	0.731445	347
NDUFA10	0.584551	348		BAT5	0.699903	348		MAGEA2	0.731692	348
UNKL	0.585198	349		SNCA	0.699993	349		CNGA1	0.732103	349
RHBDF1	0.58552	350		TRIOBP	0.701077	350		NKAP	0.732445	350
KIF12	0.585697	351		OR5M1	0.70137	351		TMEM184C	0.732542	351
OR1A1	0.585904	352		PFDN2	0.701555	352		DHRS4L2	0.733705	352
INSR	0.586262	353		GSTA3	0.70195	353		MAPK8	0.735548	353
CHST15	0.586406	354		NUB1	0.702631	354		MTX2	0.737707	354
RHOBTB1	0.586918	355		EXT1	0.702756	355		TAS2R4	0.738059	355
LIM2	0.587228	356		TOX2	0.70276	356		POT1	0.738415	356
AXIN1	0.587629	357		TRIM26	0.702764	357		FGR	0.739574	357
SIGLEC10	0.58763	358		GIF	0.702992	358		ANKRD45	0.739976	358
AKTIP	0.587688	359		TAAR9	0.703245	359		TGFBR1	0.740201	359
SEMA7A	0.587834	360		FIBCD1	0.703386	360		ARR3	0.741532	360
CAMK2N1	0.588574	361		SLC39A2	0.704257	361		GMEB2	0.742718	361
FAM199X	0.588962	362		MUCL1	0.704403	362		ZFPM2	0.743828	362
PLA2G2F	0.58917	363		CABP1	0.704784	363		VGLL1	0.74566	363
PPA1	0.589234	364		C3orf26	0.705174	364		HHIP	0.746014	364
RAB20	0.589549	365		NUDT4	0.705276	365		KPNA2	0.746246	365
PLD4	0.589644	366		ZNF333	0.706057	366		APOH	0.746635	366
NDUFB1	0.589682	367		RABEP1	0.706126	367		PIK3AP1	0.747318	367
NME2	0.590014	368		CNOT10	0.706311	368		FOXJ1	0.747881	368
TBX20	0.590024	369		DCT	0.70682	369		MLYCD	0.748955	369
SFRS17A	0.590186	370		RHEB	0.707001	370		UCHL1	0.749536	370
GATAD2A	0.590249	371		SLA	0.707172	371		C10orf25	0.749605	371
PYGO1	0.590404	372		PIGT	0.707536	372		TEC	0.749951	372
C6orf62	0.590583	373		ZMYND19	0.708031	373
NCRNA00158	0.590795	374		STX1B	0.708676	374
PC	0.591093	375		ZNF35	0.708694	375
TPD52L3	0.591466	376		TAS2R60	0.708785	376
CSPP1	0.591584	377		CLEC16A	0.709294	377
RGL2	0.591725	378		LASS6	0.709322	378
ZBTB8	0.592202	379		TGM3	0.709952	379
MCHR1	0.593055	380		STBD1	0.71046	380
PBX1	0.593061	381		C7orf71	0.710491	381
GIMAP5	0.59315	382		C11orf46	0.71066	382
TBC1D17	0.593194	383		EPHA6	0.71067	383
ZIC2	0.593321	384		PRKAR2B	0.710858	384
ZNF275	0.593572	385		PDSS1	0.711885	385
OGG1	0.593977	386		EAPP	0.711953	386
OR2C1	0.594375	387		C14orf119	0.71283	387
PDXK	0.594571	388		SGTA	0.712861	388
C14orf119	0.594863	389		PURA	0.713035	389
ERBB3	0.595274	390		SLC22A16	0.713344	390
PTK6	0.595341	391		DEPDC4	0.713493	391
BARX2	0.59556	392		KDM1A	0.713715	392
TACR2	0.59577	393		ZNF512B	0.714679	393
PKIB	0.595848	394		APOL6	0.715374	394
SRXN1	0.595892	395		AP1S2	0.715723	395
DNMT1	0.595905	396		SLC39A9	0.716118	396
PROKR2	0.596037	397		EPOR	0.71649	397
TADA2A	0.596318	398		GATA4	0.718472	398
KAT2B	0.596326	399		MRPL46	0.719559	399
TTYH3	0.596346	400		FARP1	0.720044	400
CACNG4	0.596499	401		TGFA	0.72078	401
HEY1	0.596558	402		NGFRAP1	0.720789	402
ST14	0.597103	403		GLIPR2	0.721078	403
SHBG	0.597346	404		PRRX2	0.721752	404
SETD8	0.597844	405		ASB14	0.722204	405
DKK2	0.598587	406		PPP1R15A	0.722821	406
EN1	0.598743	407		SIGLEC9	0.724148	407
CLEC16A	0.599012	408		IFNA2	0.724155	408
GPD2	0.599223	409		SCARA5	0.725311	409
GGT3P	0.599233	410		IL22	0.725388	410
BNIP1	0.599343	411		GNRHR	0.725489	411
RNPEPL1	0.599414	412		SET	0.725796	412
ZNF296	0.599813	413		RANGRF	0.726108	413
STAC3	0.600048	414		HIF1AN	0.72648	414
SPAG1	0.600067	415		ZXDB	0.726788	415
UFC1	0.600184	416		NPEPL1	0.727033	416
BAT5	0.60072	417		AWAT1	0.727041	417
SCMH1	0.600819	418		PXMP2	0.727394	418
SOHLH1	0.600938	419		ZNF322A	0.727409	419
COLQ	0.601346	420		CNGB3	0.727672	420
RALBP1	0.601376	421		HMGN4	0.728357	421
PSPC1	0.601481	422		NDUFB10	0.728391	422
OGDH	0.601498	423		ABL1	0.729541	423
CXorf59	0.601548	424		PSTPIP2	0.729847	424
STC1	0.601572	425		THSD4	0.730102	425
PNMA1	0.601775	426		UBD	0.730675	426
TRADD	0.601837	427		DMRT3	0.731739	427
FAM53B	0.601914	428		IL17RD	0.732025	428
TAS2R60	0.602369	429		ZNF431	0.732329	429
PASK	0.602396	430		AMDHD2	0.732789	430
FAM38A	0.602424	431		ZFAND5	0.73454	431
RIT1	0.602657	432		EEFSEC	0.735202	432
DCTN4	0.602752	433		MYH10	0.73531	433
HYAL1	0.602948	434		MYT1L	0.735463	434
SHANK1	0.60296	435		ENTPD8	0.735488	435
SLAMF7	0.603265	436		BCKDHB	0.735713	436
HMGB4	0.603367	437		C5orf36	0.735784	437
PPP1R15A	0.603414	438		TCL6	0.735896	438
MFSD6L	0.603702	439		PTH2R	0.737066	439
ROPN1B	0.603821	440		NEFH	0.737494	440
AGAP3	0.604023	441		ULK1	0.737662	441
LOR	0.604424	442		FAM54A	0.738012	442
ADAM12	0.604562	443		PRCP	0.738898	443
PTHLH	0.604701	444		WNT8B	0.739453	444
SRPRB	0.604708	445		VWC2	0.739794	445
RCC2	0.605005	446		INO80	0.740014	446
PITPNM3	0.605049	447		CRLF1	0.740131	447
SDF2L1	0.605213	448		BICD1	0.740903	448
AQP12A	0.60546	449		RAB8B	0.741697	449
SLC19A1	0.605599	450		OTOF	0.742971	450
RNASE11	0.60566	451		AMOTL1	0.74309	451
B3GNT3	0.605778	452		CAV1	0.743148	452
MAN2B2	0.606052	453		ZDHHC17	0.743747	453
PPM1J	0.606989	454		ERCC3	0.74492	454
HMGN4	0.607055	455		RPS6KL1	0.745075	455
KHDRBS2	0.607233	456		NAB1	0.745704	456
PLA2G2E	0.607595	457		GDA	0.74627	457
MMP28	0.607751	458		GRIK3	0.747659	458
OLIG3	0.607794	459		FAM18B2	0.749326	459
THRB	0.607889	460		NPC1L1	0.74969	460
TTLL4	0.607973	461		ZBTB2	0.749963	461
ZNF229	0.608044	462
HNF1B	0.609198	463
SLC6A17	0.609646	464
DDX55	0.610118	465
SLC25A31	0.610124	466
SP7	0.610266	467
PACSIN3	0.610464	468
JAK3	0.611111	469
BCL2L1	0.611223	470
GMFB	0.611452	471
TSKS	0.611476	472
IMPA2	0.61181	473
STOX1	0.611889	474
RFPL4B	0.61231	475
PRSS48	0.61232	476
CFL1	0.613066	477
RASGRP1	0.613229	478
STK19	0.613395	479
NAT6	0.613421	480
PGM1	0.613926	481
NOXO1	0.614276	482
PRKACA	0.61438	483
TPSG1	0.615162	484
IL22	0.615377	485
DGUOK	0.615958	486
SCGB2A1	0.616548	487
ZBTB16	0.616749	488
CDKN2A	0.616854	489
GART	0.616991	490
KRT79	0.617648	491
IGFBP5	0.617977	492
TAF4	0.618031	493
SCYL3	0.618497	494
PLIN3	0.618662	495
SDC4	0.618833	496
ARHGAP20	0.618935	497
POU2F1	0.619097	498
DNAJC21	0.619214	499
RHOD	0.619305	500
TRAPPC2L	0.619384	501
ZBTB2	0.619391	502
PIK3AP1	0.61947	503
NAB1	0.619474	504
HMOX2	0.619576	505
HAGH	0.619692	506
ACOT7	0.619951	507
AGR3	0.620172	508
HDGF	0.620275	509
CDK17	0.620641	510
MARCH5	0.620926	511
OR13A1	0.620961	512
SPATS2L	0.620976	513
TUSC4	0.621175	514
MATK	0.621482	515
CAPZA3	0.621491	516
CCDC66	0.621849	517
HELT	0.62193	518
FGFR1	0.621954	519
HOXC11	0.622183	520
HMBS	0.622337	521
GBX2	0.623123	522
HSPB6	0.623181	523
PRR15L	0.623477	524
LBH	0.623785	525
GLIS1	0.624336	526
MPG	0.624578	527
BCAR3	0.625189	528
EID2B	0.625237	529
SLMO1	0.625353	530
PRMT1	0.625488	531
NR3C2	0.6263	532
PRDM12	0.626469	533
UBXN1	0.626574	534
OR51B4	0.62661	535
AQP2	0.626682	536
GOLGA6L2	0.627051	537
GSN	0.62747	538
MRGPRX4	0.627501	539
ABHD4	0.627649	540
PPIC	0.627848	541
RING1	0.628008	542
TRIM4	0.628192	543
CBLN2	0.628192	544
ARL2	0.62875	545
PACSIN1	0.628806	546
RAB9B	0.628811	547
ZNF322B	0.628875	548
DIXDC1	0.628885	549
BBX	0.629095	550
ARPC4	0.629341	551
LAS1L	0.629583	552
RPF1	0.630182	553
GPNMB	0.630514	554
LRP2BP	0.63076	555
PARVG	0.630812	556
SAFB	0.63153	557
MEIS3	0.631919	558
RBM38	0.632023	559
FDFT1	0.632104	560
DOK5	0.632108	561
GPR85	0.632436	562
ZNF526	0.632541	563
ZNF816A	0.632618	564
ZNF77	0.632621	565
ACVR1B	0.632977	566
MUC17	0.633435	567
FOSB	0.633668	568
LRRC25	0.633737	569
CCL23	0.633949	570
MOG	0.634113	571
RAB5A	0.63439	572
UBE2K	0.634783	573
MRAP2	0.635079	574
RAB42	0.635082	575
2019-09-14	0.636031	576
KLF4	0.636058	577
NKAP	0.636273	578
NFIB	0.6366	579
PRMT6	0.636985	580
PRKAR2A	0.637072	581
BCL7B	0.637118	582
SPAST	0.637524	583
EIF5	0.63757	584
PQLC2	0.638175	585
TGFBR2	0.638318	586
CHPF2	0.638406	587
RPRD1A	0.638486	588
TNS1	0.638753	589
USP19	0.638854	590
KNDC1	0.639168	591
HOXC12	0.639334	592
AKT2	0.639504	593
GLDC	0.639943	594
ZBTB45	0.639972	595
CCDC14	0.640434	596
CBWD3	0.640589	597
ZMYND19	0.640794	598
EPB41L1	0.64102	599
RBBP6	0.641315	600
PHKA2	0.64143	601
ADAMTS5	0.641843	602
RRAS	0.641924	603
BLK	0.642184	604
MAPKAPK5	0.642275	605
MGAT4B	0.642335	606
NDUFS7	0.642596	607
GPR19	0.643084	608
GADD45G	0.643581	609
FBXO36	0.643679	610
HDAC1	0.644177	611
RCCD1	0.644403	612
TCEA3	0.644407	613
C19orf61	0.645021	614
RPP30	0.645072	615
MPND	0.64534	616
FHL1	0.645357	617
SMAP1	0.645713	618
FCGBP	0.645749	619
DMRT1	0.646161	620
IFT140	0.646409	621
CKM	0.646422	622
IRF1	0.646589	623
CSPG4	0.646662	624
STX17	0.646864	625
STARD3	0.647362	626
WIBG	0.647596	627
PFN4	0.647879	628
EPHX3	0.647952	629
PPBP	0.648106	630
OBSCN	0.648402	631
TOX2	0.648478	632
TSC2	0.648595	633
TBX10	0.648676	634
ABL1	0.648982	635
DGKZ	0.649202	636
PAK7	0.649387	637
WFDC10B	0.649701	638
ATP9B	0.649745	639
SH3BP4	0.649757	640
RHOBTB2	0.64977	641
CHST14	0.649779	642
CRLF1	0.649873	643
GCLM	0.650083	644
RUSC2	0.650386	645
CDH2	0.650636	646
ZNF25	0.650921	647
C10orf26	0.651043	648
RHOV	0.651323	649
NFAT5	0.651539	650
CCDC97	0.651572	651
ZNF433	0.651606	652
ASMTL	0.651642	653
C1orf110	0.65168	654
GRM2	0.651698	655
LONRF2	0.651806	656
ANGPT1	0.65202	657
ALPI	0.652186	658
KRT6A	0.652254	659
PLCH2	0.652498	660
BTBD3	0.652769	661
SULT1A1	0.652927	662
FGF6	0.65319	663
RHAG	0.653287	664
TGM1	0.65347	665
ALDH5A1	0.653689	666
ENPP2	0.653705	667
OTUD7B	0.654083	668
ZDHHC4	0.655048	669
RNASEH2B	0.655367	670
YBX2	0.655716	671
TNFRSF14	0.655789	672
POR	0.655904	673
PEX1	0.656297	674
NT5M	0.656332	675
CD14	0.656806	676
POLR3E	0.657492	677
RPS6KL1	0.657845	678
SMPD3	0.658258	679
BTD	0.65843	680
TIMM13	0.658503	681
STOML2	0.6589	682
LCMT2	0.659363	683
AVEN	0.659366	684
ANKS3	0.659632	685
GMPPA	0.659826	686
YKT6	0.659938	687
PRICKLE4	0.660069	688
SSH1	0.660251	689
TRMT61B	0.660516	690
DGKQ	0.660796	691
FICD	0.660946	692
SFRS9	0.661011	693
LIPC	0.661351	694
BRAF	0.661697	695
PTPRZ1	0.661722	696
CNOT8	0.661765	697
FZD8	0.661773	698
PIGP	0.661907	699
GNRHR	0.662004	700
MMP24	0.662627	701
ANO1	0.662791	702
HOXB4	0.662872	703
ZNF627	0.662919	704
CAMKK2	0.663003	705
CDC26	0.66301	706
FPR2	0.663096	707
TAF1L	0.66339	708
TPST2	0.663392	709
FGF4	0.663868	710
ZFAND3	0.664097	711
RAB38	0.664481	712
FAM162A	0.664517	713
RAB17	0.664964	714
TSHZ2	0.664977	715
SDHC	0.665089	716
TRAPPC3	0.665119	717
CCDC101	0.665269	718
MAX	0.665298	719
MTAP	0.665318	720
HAGHL	0.66532	721
SHANK2	0.665395	722
RASD2	0.665537	723
S1PR4	0.66559	724
PIGU	0.665656	725
TIMD4	0.666241	726
TDRD3	0.666811	727
RAB3D	0.66715	728
TBC1D25	0.667706	729
C16orf58	0.667949	730
CSNK1G2	0.667977	731
CT47A11	0.66842	732
LYG2	0.669017	733
ADAMTSL1	0.669095	734
RAB39B	0.669358	735
NKIRAS1	0.669744	736
OR6W1P	0.669791	737
ACBD5	0.669944	738
FHL3	0.670077	739
DCK	0.670141	740
FN3K	0.67015	741
ZNF134	0.670549	742
ROBO4	0.670579	743
ARHGAP17	0.670658	744
OR5V1	0.670795	745
MYEOV	0.671402	746
PELI3	0.671678	747
MMP14	0.671991	748
POLB	0.672035	749
CDC40	0.672688	750
ZNF613	0.672818	751
AKT3	0.673297	752
TMEM136	0.673315	753
C1QTNF6	0.674492	754
RSPH3	0.674595	755
SCGB1D4	0.674728	756
CUZD1	0.674788	757
RNASE4	0.675174	758
PKIG	0.675631	759
BCL2L10	0.675891	760
PIK3R2	0.67603	761
ST3GAL2	0.676056	762
MMP15	0.676081	763
USP33	0.676542	764
MKRN1	0.677095	765
HAO1	0.677556	766
POT1	0.677774	767
ST7L	0.677858	768
C16orf73	0.6781	769
STK32C	0.678495	770
ZNF300	0.678613	771
SOD1	0.678724	772
TAS2R16	0.678804	773
TP73	0.679059	774
JMJD4	0.679087	775
TSLP	0.679632	776
MKL2	0.679663	777
WFDC3	0.680238	778
TYK2	0.680304	779
PAGE5	0.680339	780
PTK2	0.680482	781
RCOR2	0.680502	782
ITPR1	0.6807	783
LPAR2	0.681001	784
ARHGEF5	0.681068	785
ANKS1A	0.68108	786
ZNF839	0.681092	787
MXD4	0.681133	788
SLC10A1	0.681544	789
C21orf91	0.681588	790
UEVLD	0.682174	791
HTR2B	0.682217	792
C11orf71	0.682228	793
UTS2D	0.682365	794
MUC15	0.682506	795
C15orf33	0.682659	796
CEP68	0.682676	797
MAPK8IP3	0.682791	798
SLC9A10	0.682817	799
CDK18	0.68312	800
GDF9	0.68324	801
GOLGA1	0.683327	802
GLIS2	0.683507	803
NCK1	0.683656	804
RASL12	0.683871	805
FMNL1	0.684014	806
RAPGEF1	0.684227	807
TMEM50B	0.684363	808
H2AFB3	0.684512	809
MAST4	0.684793	810
DUT	0.684812	811
MKRN4P	0.684845	812
ZNF568	0.684942	813
ASZ1	0.685207	814
WDR59	0.685267	815
LAP3	0.685308	816
HIST1H2AJ	0.68532	817
OSBPL1A	0.685387	818
STK11IP	0.685409	819
ACBD6	0.685502	820
TMEM55A	0.685545	821
GPR161	0.685839	822
HIST1H1A	0.685915	823
HTR3A	0.686164	824
ANPEP	0.686438	825
EIF2AK2	0.68674	826
PRR5	0.686862	827
ARHGAP25	0.687054	828
FAM165B	0.687104	829
TMPRSS6	0.687319	830
CD1D	0.688506	831
CSNK2A2	0.688638	832
FAM153A	0.688997	833
SIGLEC1	0.689063	834
SMN1	0.689386	835
PBXIP1	0.689767	836
PLA2G15	0.690256	837
ZNF800	0.691319	838
TBCK	0.691468	839
TMEM107	0.69159	840
CKMT2	0.691792	841
GRAP2	0.691797	842
FIBP	0.69222	843
DDA1	0.692361	844
GRHPR	0.692424	845
CIDEB	0.692513	846
FAM113B	0.693104	847
PAK4	0.69356	848
KBTBD7	0.69369	849
GAL3ST3	0.693746	850
THRSP	0.693801	851
USP10	0.694282	852
CCDC80	0.694348	853
GGT6	0.694384	854
CCDC36	0.694588	855
PRKAB2	0.694642	856
EPHB2	0.694697	857
ZNF354C	0.694699	858
LRRC46	0.694774	859
NKG7	0.694934	860
TSSK6	0.695418	861
GTF3C2	0.695642	862
KIR3DL3	0.69565	863
GNLY	0.695744	864
NACAD	0.695756	865
E2F5	0.695805	866
SHPK	0.695978	867
SLC16A3	0.696261	868
FAM53C	0.696382	869
DMGDH	0.696522	870
PRDM9	0.697228	871
SPARC	0.697675	872
IGBP1	0.697693	873
LMTK3	0.697806	874
PTPRF	0.697808	875
RAB28	0.698069	876
FGR	0.699031	877
MYLK3	0.69911	878
RAB34	0.699184	879
ZNF664	0.699195	880
LUZP2	0.699333	881
LYPLA2	0.69964	882
GNS	0.699666	883
SLC29A4	0.700185	884
GDF6	0.700715	885
CDNF	0.700719	886
CREBL2	0.700908	887
HSD17B2	0.70102	888
IKZF3	0.701084	889
TMEM208	0.701156	890
ZCCHC16	0.70141	891
ANKRD13B	0.701816	892
BBS12	0.701845	893
USP1	0.702291	894
COX5A	0.702365	895
GPR176	0.702765	896
CDK3	0.702863	897
FBXW7	0.702933	898
PLD3	0.703392	899
CRYBA4	0.703431	900
C5orf35	0.703448	901
2019-03-02	0.703504	902
PIK3CD	0.703822	903
RAB39	0.704354	904
MFSD10	0.704354	905
DUSP9	0.704465	906
NIF3L1	0.704759	907
CPXCR1	0.704853	908
OTUD5	0.704891	909
DNASE2	0.705074	910
SCARA5	0.705181	911
C20orf7	0.705316	912
MTMR9L	0.705396	913
TESK2	0.70553	914
RDH12	0.705623	915
SDHA	0.705768	916
POLR3D	0.70579	917
BTN3A3	0.706077	918
KLK10	0.706245	919
MESP1	0.706795	920
NELL2	0.706902	921
GRHL2	0.7072	922
SKIV2L	0.7073	923
LCN1L1	0.708751	924
MCM3	0.709136	925
TRIM9	0.709444	926
G6PC2	0.709645	927
JAK1	0.709669	928
HTR4	0.709866	929
PCBD1	0.709971	930
LILRA1	0.710435	931
C1orf131	0.7105	932
EZH1	0.710555	933
NFKB2	0.711619	934
SERF1A	0.711645	935
GPR98	0.711866	936
PIP5K1B	0.712388	937
SLC25A6	0.712432	938
DPYSL5	0.712496	939
GIPC1	0.712509	940
DMRT3	0.712761	941
PTPRO	0.712864	942
ZNF263	0.713327	943
ADAMTS18	0.713336	944
CYB5R3	0.713544	945
RHBDF2	0.713763	946
CD300LB	0.714111	947
PPAPDC2	0.714797	948
YY1AP1	0.715135	949
ZNF581	0.715137	950
NDN	0.715224	951
NRIP2	0.715383	952
BSG	0.716274	953
SP3	0.716312	954
ANO5	0.716499	955
ETV7	0.71651	956
PGAM2	0.716959	957
CCNL2	0.717097	958
AMBP	0.717184	959
DDR2	0.718091	960
GTPBP3	0.71828	961
GPR65	0.718631	962
SLC25A5	0.719408	963
VIL1	0.719681	964
HBE1	0.720391	965
NPEPL1	0.7204	966
RACGAP1	0.720447	967
SERP2	0.721046	968
PGBD2	0.721069	969
MZF1	0.72115	970
MYF5	0.721898	971
TRIML2	0.72213	972
WBP2	0.722557	973
ERCC3	0.72311	974
HDAC8	0.723189	975
UBQLN4	0.723338	976
TBX6	0.723839	977
TNFRSF4	0.723911	978
SULF2	0.724057	979
TAZ	0.724067	980
MEFV	0.724772	981
SH3BP1	0.724973	982
AGBL5	0.725484	983
DDR1	0.725489	984
PPIF	0.725787	985
C10orf120	0.726057	986
PRKD3	0.726197	987
TSC22D4	0.726234	988
OR51T1	0.726736	989
GABRA3	0.72674	990
PNPLA7	0.726822	991
WFDC9	0.727221	992
PRPH2	0.727771	993
C22orf40	0.728438	994
ACVR2A	0.728441	995
HNRNPA1	0.728812	996
HPN	0.728989	997
TTBK2	0.729044	998
PMS2L3	0.729089	999
EEF1DP3	0.729298	1000
TTC7B	0.730114	1001
MDS1	0.730339	1002
PIK3CG	0.730391	1003
PCYOX1L	0.730594	1004
ZNF91	0.730821	1005
ZNF337	0.730824	1006
TMEM38B	0.731966	1007
TIFA	0.732428	1008
PCOLCE2	0.732652	1009
TSPAN6	0.7327	1010
PCCA	0.733037	1011
KLKB1	0.733106	1012
ZNF75D	0.733457	1013
ZFPM1	0.733506	1014
C17orf49	0.733824	1015
SLC12A9	0.73402	1016
LIG4	0.734121	1017
CACNA2D2	0.734743	1018
RECQL4	0.73479	1019
C8orf86	0.735022	1020
ACTL7B	0.735041	1021
PRH1	0.735118	1022
LEAP2	0.735512	1023
CDK13	0.735983	1024
SCTR	0.736276	1025
MORN5	0.736291	1026
SLC35A2	0.736301	1027
TFDP3	0.736338	1028
CCDC50	0.736464	1029
NPM2	0.736661	1030
IL12RB1	0.736794	1031
GLA	0.736897	1032
PPP2CB	0.737523	1033
PGK1	0.73766	1034
EMR1	0.737686	1035
MSRB2	0.737889	1036
ARL4D	0.738385	1037
C12orf10	0.738448	1038
MOCOS	0.73881	1039
DDX19A	0.738846	1040
HLF	0.738876	1041
THSD1	0.739129	1042
HPGDS	0.739198	1043
BSPRY	0.739392	1044
TEX19	0.739921	1045
CBX6	0.740029	1046
MC4R	0.740236	1047
STRN4	0.74046	1048
GOLGA7	0.741224	1049
RFX6	0.741987	1050
ITCH	0.742702	1051
PSKH2	0.742816	1052
TMEM43	0.74302	1053
SURF4	0.74325	1054
IDUA	0.743469	1055
ZNF551	0.743579	1056
TNP1	0.744263	1057
CDX4	0.744792	1058
PCSK2	0.744849	1059
JUN	0.745607	1060
SCN7A	0.745721	1061
PNLIPRP1	0.745898	1062
TOR1AIP2	0.746127	1063
GJB4	0.746649	1064
TP53I11	0.747089	1065
CPNE1	0.747218	1066
ACOT9	0.747412	1067
NKX6-3	0.747502	1068
GALK2	0.747625	1069
CKB	0.748428	1070
GINS4	0.74886	1071
MCOLN1	0.749713	1072
RIPK2	0.749866	1073
