# Supplementary material for: Combined targeting of G protein‐coupled receptor and EGF receptor signaling overcomes resistance to PI3K pathway inhibitors in PTEN‐null triple negative breast cancer
Source: EMBO Mol Med. 2020 Jul 16;12(8):e11987. doi: 10.15252/emmm.202011987 (PMC7411640; doi:10.15252/emmm.202011987)
Supplement: Supplementary file 4 — Table EV3 [file EMMM-12-e11987-s004.xlsx]

## Sheet: Sheet1
Table EV3. Raw data from CRISPR-Cas9 KO screen, divided by individual experiments performed and reported as technical triplicates. Numbers express the normalised fluorescence signal as % of non-target control.
sgRNAs pool targeting:		Vehicle				Drug1 (AZD8186)				Drug2 (GDC0941)				Drug3 (MK2206)				Normalised Fluorscence signal (%)
RHOG	exp1	87.3147	129.024	84.743	106.888	64.6422	50.2095	60.9596	48.5949	72.7408	106.067	77.6019	82.1422	40.494	40.7677	63.5098	46.4764
	exp2
	exp3	86.386	100.593	66.1288	68.0638	46.7018	32.7465	29.4549	33.0061	73.2032	67.1366	46.4532	56.2278	42.3777	36.9057	48.2634	47.0499
	exp4	73.0646	93.6364	70.0831	83.2868	61.3347	55.5711	59.6636	51.9283	61.8626	69.3133	70.0416	61.8497	41.2982	44.8559	38.8861	38.4156
	exp5
	exp6
	exp7	115.283	114.253	107.297	107.655	70.9874	74.7068	73.3196	67.9398	65.5049	72.4769	84.9825	84.0132	67.456	67.3021	71.7384	78.1954
GMEB2	exp1	114.277	108.204	128.331	133.497	71.2589	50.752	70.1093	78.9572	99.5112	82.5527	78.1177	56.5013	76.8222	74.6953	68.3182	50.7382
	exp2
	exp3	77.0427	108.493	79.6343	106.55	29.5454	46.6684	44.6716	39.1338	99.0433	51.6691	66.3168	52.5343	38.5943	47.7861	48.0793	60.5866
	exp4	100.198	90.2562	78.5124	87.1945	58.3941	57.9629	48.8455	51.7152	73.3611	71.4777	68.4472	57.0751	41.974	48.2422	46.446	43.2493
	exp5
	exp6
	exp7	117.07	130.024	117.261	138.345	112.128	102.554	80.6944	84.3752	73.7897	81.9386	86.4522	89.6686	66.7943	62.7156	87.3356	87.6615
CSNK2B	exp1	145.469	104.124	136.056	131.616	69.6495	42.0063	77.2492	70.3664	66.7686	82.9519	49.8747	88.1433	49.4246	35.304	76.8086	49.3386
	exp2
	exp3	65.9116	73.9622	122.244	92.9343		18.8009	32.6101		36.4722	57.4757	46.8579		28.48	28.9509	29.4749
	exp4	100.709	69.3999	72.3793	65.0975	47.0829	90.0507	45.4969	29.5377	38.5656	33.4547	51.898	44.9982	26.3671	33.8502	38.116	28.0343
	exp5
	exp6
	exp7	129.205	110.461	88.8331	91.2406	60.3825	46.6874	43.402	37.1141	44.0132	55.1502	55.6538	51.8484	31.7215	45.2676	44.4176	44.652
TIE1	exp1	133.026	92.2531	125.556	107.916	68.7244	57.0277	45.6351	70.4948	61.4807	97.5543	97.4761	80.0174	82.9108	55.124	62.2039	47.317
	exp2
	exp3	118.615	85.5467	111.51	127.492	31.3816	48.6647	30.5812	42.935	65.5606	50.8474	74.5951	44.8745	45.6542	41.7731	31.0795	37.685
	exp4	99.1166	65.3728	78.2153	73.1471	72.1188	58.4374	105.326	92.1738	56.0681	51.5402	52.3238	61.117	42.7825	37.6381	41.2452	45.9594
	exp5
	exp6
	exp7	118.521	111.428	115.989	107.776	90.9962	85.0712	69.1753	66.1902	69.6522	62.9993	79.8157	85.5924	61.8407	58.2464	69.5679	73.623
NDNL2	exp1
	exp2
	exp3
	exp4		67.8621	111.06	68.0101		33.3611	41.5915	28.5017	44.1053	46.6028	10.8233	17.222	44.3284	48.0811	33.7562
	exp5
	exp6
	exp7	152.093	134.605	102.32	119.624				67.0591		85.0629	72.3922		75.0873
POU5F1	exp1	138.761	139.701	98.4696	130.166	94.6188	89.2621	86.6531	90.1171	125.497	122.603	119.881	95.0945	73.6636	71.0709	109.127	46.3751
	exp2
	exp3	110.276	90.7786	108.015	101.191	35.5906	35.1275	39.6153	43.2425	76.9204	46.6166	56.8563	80.7759	41.0038	73.2648	52.2452	42.4563
	exp4	82.1436	103.58	95.4539	105.613	63.4506	76.7009	71.6047	76.1306	81.0301	82.8399	80.6194	77.7473	66.2542	65.3729	64.8466	49.517
	exp5
	exp6
	exp7	112.842	104.533	114.678	105.083	81.3853	90.0574	83.4654	73.9647	80.3591	82.487	88.8049	83.7341	79.0322	87.5312	77.3368	84.2687
RAB24	exp1	88.0752	87.4555	127.471	132.899	84.5581	70.1587	89.6966	85.1369	111.193	76.7821	67.9198	78.1129	72.6779	79.6196	85.0967	108.322
	exp2
	exp3	67.1573	84.1059	123.302	83.1963	28.1969	28.9099	33.5876	36.7011	68.0884	64.7016	74.7983	53.1981	52.4405	53.1743	65.0083	47.07
	exp4	93.1041	97.0337	99.8458	100.678	56.1178	70.3391	58.8639	52.5181	85.6435	95.2065	75.228	70.9253	53.4985	48.0994	56.2685	49.7196
	exp5
	exp6
	exp7	121.599	134.235	105.211	119.35	77.9031	71.8715	71.5065	77.452	80.8365	89.552	89.4413	88.8836	61.6823	50.1196	71.5547	88.3215
CELA3A	exp1	129.331	108.819	122.254	118.351	94.0651	88.0388	75.0025	69.7505	97.2007	100.578	88.6779	90.3176	88.1618	77.4809	90.5934	95.6001
	exp2
	exp3	77.2236	94.2473	101.799	119.977	52.119	36.4669	40.7874	49.59	100.233	71.0454	77.601	73.2011	54.4836	57.1953	67.2407	60.9083
	exp4	91.5944	94.5412	99.6094	106.878	59.4117	100.315	63.2433	54.6605	75.3438	80.4769	78.6927	81.2583	48.2228	63.234	62.8465	50.9303
	exp5
	exp6
	exp7	106.535	113.529	90.8594	105.003	81.1564	83.2107	68.3281	71.1218	72.7735	86.3697	86.1935	90.2966	68.5999	73.9817	75.8061	84.3783
GABARAPL2	exp1	133.198	125.638	134.077	128.987	60.821	65.6201	67.8098	110.502	103.919	90.3808	69.1393	78.0924	86.3396	80.4509	72.6919	60.7811
	exp2
	exp3	126.852	104.148	95.6433	136.968	34.7038	38.8159	29.6466	44.2414	67.568	77.8495	67.2036	60.8631	49.9134	55.3398	43.567	47.1867
	exp4	98.7485	93.4859	89.9267	88.2836	71.9131	67.7039	90.705	91.8137	72.858	80.7961	70.9641	79.774	50.0944	60.5436	64.1713	60.1279
	exp5
	exp6
	exp7	106.909	106.682	104.016	103.851	87.2178	77.235	73.2949	81.0069	83.9804	84.8444	75.3589	90.2576	69.6948	70.7521	80.0949	81.7626
OBFC2A	exp1	112.969	133.343	132.147	125.392	107.581	91.2789	100.263	94.2433	88.6719	101.135	100.037	62.8465	100.945	92.8067	59.3839	107.581
	exp2
	exp3	99.5233	91.9026	124.277	73.6959	66.2345	27.1702	55.2904	56.8274	113.636	76.5106	69.7003	60.9917	83.7325	51.0749	56.2098	59.2812
	exp4	80.6891	93.888	104.252	99.6309	58.8884	64.8039	66.6631	74.2105	70.4064	78.2945	67.6349	67.9684	97.779	63.3577	59.7933	53.4684
	exp5
	exp6
	exp7	107.847	107.716	110.998	113.231	60.0552	77.4834	70.7315	79.0415	77.8797	84.5359	76.3134	86.8731	76.9183	84.0568	76.6631	85.9409
SGK1	exp1	99.0528	133.002	97.806	111.729	97.6333	64.7401	74.7793	64.882	116.085	110.982	80.7386	116.711	74.6702	55.7309	62.8545	53.371
	exp2
	exp3	107.322	113.328	93.9856	98.6623	32.5256	41.6529	31.8877	54.2324	80.5894	47.8175	74.7287	52.8273	67.4066	45.1433	67.8769	76.7848
	exp4
	exp5
	exp6
	exp7	133.623	126.703	130.696	130.399	89.8537	95.3495	82.1573	83.5136	99.9132	91.3739	90.3007	93.1622	81.4192	89.1357	78.3411	93.8377
BTBD12	exp1	94.1783	74.7463	106.928	103.19	70.2919	76.8152	43.7656	52.6789	103.624	79.3749	62.4065	51.5767	62.3902	70.4069	101.307	93.0429
	exp2
	exp3	98.7173	93.7742	119.447	80.2063	45.1154	40.2686	34.7396	35.2038	79.6093	66.69	76.8248	68.986	38.9576	51.3194	67.6578	63.5594
	exp4
	exp5
	exp6
	exp7	126.862	134.506	114.651	111.445	84.2454	79.1035	72.6124	74.3006	78.6395	92.1378	86.5103	77.8687	84.8739	92.4884	76.9015	92.0475
CTRL1_1	exp1	114.542	106.641	103.32	101.93	64.4896	70.5876	63.9452	56.7195	76.8617	80.7156	89.3094	99.8512	63.609	60.8752	84.2772	80.4151
	exp2
	exp3	99.339	86.582	99.8426	98.4849	51.3385	52.2808	78.8477	69.8303	119.416	80.3779	99.378	70.8781	87.442	60.4176	65.4161	69.9754
	exp4	107.639	94.5241	100.264	103.659	62.7652	94.3622	79.2594	79.0336	106.667	84.7335	76.9265	71.1801	67.5444	67.339	76.3632	60.451
	exp5
	exp6
	exp7	108.739	108.029	111.476	103.835	74.4667	101.628	87.9768	81.5153	90.8703	95.6164	87.3511	87.7645	75.5498	84.6345	83.4176	81.5815
ITGAV	exp1	122.443	107.921	96.1801	142.383	68.9434	79.7486	51.6375	56.4862	113.175	93.0976	95.4581	91.3103	64.3831	68.3035
	exp2
	exp3
	exp4
	exp5
	exp6
	exp7
GTSE1	exp1	106.475	87.9307	104.386	98.9769	81.5046	72.0242	73.3414	88.4787	101.702	93.699	117.482	93.3812	79.0979	89.9695	71.7559	82.4452
	exp2
	exp3	111.44	72.6621	91.726	79.9235	42.7842	37.688	58.1283	60.4624	80.5878	75.1969	70.5254	54.0917	63.9686	55.4127	49.4445	46.8565
	exp4
	exp5
	exp6
	exp7	120.094	110.743	129.196	123.524	83.0117	84.2344	74.0208	72.4616	99.0543	81.1963	73.3793	84.8682	91.2255	82.601	76.4694	82.1107
CDC42EP5	exp1	126.134	157.742	124.437	90.6785	103.794	96.1541	63.6578	66.2987	118.609	115.249	117.558	88.3448	71.3418	76.5083	89.4399	56.2825
	exp2
	exp3	83.903	115.701	77.8504	109.889	65.5678	52.7208	54.3157	40.9577	66.7251	87.6341	70.0675	101.599	63.4477	68.0199	62.7971	74.7725
	exp4	80.7168	91.0215	78.5848	79.7662	61.1483	58.0791	46.0611	64.4778	74.5624	74.1668	81.3116	75.4945	52.7636	62.2785	57.1109	36.5002
	exp5
	exp6
	exp7	149.25	123.319	115.87	113.741	86.0046	95.08	73.9564	75.3019	86.2988	96.1952	90.4923	81.4906	91.669	75.5451	73.7416	80.565
C1orf27	exp1	108.8	108.087	104.816	112.828	79.7517	60.8032	76.6323	80.0374	121.539	94.2378	71.438	92.616	70.6191	84.7219	102.145	88.6794
	exp2
	exp3	127.782	95.0637	96.3976	102.496	51.0331	45.4495	46.9544	47.5218	103.47	91.8406	63.2938	107.435	55.09	67.6777	67.6501	51.1504
	exp4		89.9136	91.6107	102.622	55.0533	55.8422	57.9704	54.6288	69.8954	76.4622	57.9368	55.3355	70.6265	42.3694	57.1303	58.3946
	exp5
	exp6
	exp7	104.843	114.311	98.2693	118.3	82.2207	88.5367	76.6472	75.371	80.0607	84.3059	90.0214	94.6159	79.0474	83.5927	77.9154	90.7507
TSFM	exp1	116.539	97.9044	119.032	133.009	89.7346	48.8161	57.9279	59.2612	71.5404	61.1076	90.6428	75.6939	48.1273	39.1551	46.2452	56.2358
	exp2
	exp3	55.1429	61.1742	55.7645	63.9167	25.7497	28.5265	26.504	27.888	42.8741	45.7048	53.9136	41.8104	27.4258	29.68	25.7227	20.0143
	exp4	22.6658	51.4549	70.9921	51.7647	17.1455	76.2878	23.9759	30.517	38.4705	30.5294	29.3551	20.3769	22.277	25.0065	15.8333	37.5206
	exp5
	exp6
	exp7	140.895	106.732	122.307	110.445	63.5298	75.4532	37.7895	48.2888	45.666	53.0336	60.8912	60.0669	39.44	50.9382	62.4988	64.9789
AACS	exp1	133.075	110.068	115.287	109.952	54.0681	63.7248	70.8183	78.8247	119.107	96.2762	110.833	71.5987	88.3986	84.3654	72.8499	85.5731
	exp2
	exp3	78.8934	104.663	112.861	103.479	42.8724	34.9951	37.3959	51.7028	74.1438	72.3108	92.6825	74.8234	62.1979	60.625	46.4401	42.9383
	exp4	78.1567	83.4625	108.994	87.2373	55.2654	68.4819	85.3932	73.2289	81.3656	74.5858	56.9514	55.9999	58.5183	60.5954	56.487	51.4376
	exp5
	exp6
	exp7	115.123	131.775	102.245	122.004	85.5098	80.7855	83.2516	82.3173	81.0818	82.8303	90.4886	93.5949	74.8788	80.2781	88.6471	88.5187
TPSAB1	exp1	132.255	95.9772	116.858	115.048	87.9627	80.5468	108.146	93.5729	111.92	130.345	117.835	106.045	114.359	86.6393	64.7764	80.7984
	exp2
	exp3	90.0392	90.5915	88.0094	71.2591	47.7948	34.649	50.1653	63.8189	83.8842	65.351	86.1637	67.0001	63.8454	42.2867	36.7045	56.1184
	exp4	70.6792	99.3205	134.749	106.588	58.5446	78.1514	67.9002	72.5963	76.6614	77.2021	77.3353	53.57	76.7717	111.586	60.2535	49.0294
	exp5
	exp6
	exp7	121.481	122.73	131.427	127.086	74.0404	85.4563	88.9428	82.5151	77.8777	91.3877	85.9152	77.3199	97.5546	81.1911	101.839	86.0579
RRP1B	exp1	130.575	138.769	126.237	122.785	92.8822	77.5281	81.5851	84.5463	135.322	128.928	146.418	99.8021	79.584	80.6737	117.369	100.552
	exp2
	exp3	89.0468	109.763	106.935	99.752	46.533	54.7562	40.4313	46.7419	108.273	82.1	76.4262	73.0414	56.691	51.0888	57.578	59.7937
	exp4	91.968	94.4055	95.2247	94.8557	66.8586	74.4989	68.9337	81.3696	89.2671	78.5375	93.2509	86.6758	61.4575	60.3283	54.9988	63.3713
	exp5
	exp6
	exp7	85.3575	72.3425	57.1487	69.7546	55.0922	37.6519	34.0564	33.53	46.0577	52.4509	49.1283	51.1787	39.0817	44.3142	51.4035	53.6896
INSRR	exp1	76.1305	98.1156	75.4084	114.829	86.8133	75.606	53.0437	74.6733	109.635	90.297	106.837	58.6268	94.7405	62.3824	103.211	70.2137
	exp2
	exp3	72.7177	86.6619	101.317	100.77	50.8425	36.6477	45.0669	42.443	84.2331	82.027	79.5119	73.7956	47.6427	52.6055	47.7538	62.2843
	exp4	98.2566	93.1902	88.6105	96.6738	66.8106	71.8938	65.1845	56.7273	71.9301	81.5228	79.8706	73.0242	55.7314	57.8252	58.7708	66.9573
	exp5
	exp6
	exp7
DNASE1L1	exp1	105.232	117.802	104.136	118.591	77.1934	62.5638	75.8764	92.9502	104.655	88.8074	58.2188	112.087	80.8529	87.1156	50.9494	94.1456
	exp2
	exp3	89.3827	93.9297	78.9653	82.9952	50.8616	38.3325	57.0179	53.0187	75.475	79.2575	61.6223	79.7986	59.4474	58.3483	49.32	47.4349
	exp4	94.0264	85.2345	87.3215	85.0707	64.2403	111.498	71.4168	62.2718	99.2781	83.243	73.1491	74.8031	52.9374	50.3308	71.6305	50.013
	exp5
	exp6
	exp7
NOXA1	exp1	144.993	114.85	152.735	124.242	62.3256	122.346	81.2242	88.4259	73.4692	100.761	98.9452	68.7401	99.1329	73.1397	63.5675	112.506
	exp2
	exp3	98.5171	91.8395	125.922	78.2214	57.2748	41.4188	51.9182	46.1631	76.9847	81.4618	87.857	64.2134	72.3096	63.1756	40.183	48.7672
	exp4	104.984	79.3395	112.644	82.4404	68.9682	80.2018	84.6013	92.9171	72.2792	84.049	72.6413	76.4231	50.7917	60.4073	49.781	51.5289
	exp5
	exp6
	exp7
ARF1	exp1	119.246	103.028	109.425	129.106	86.6393	76.1859	87.3492	75.9705	80.9964	89.1736	107.31	90.7165	110.751	73.3143	47.0764	86.2816
	exp2
	exp3	102.404	85.9069	96.7154	76.5988	52.3249	37.3719	45.331	34.1895	75.6972	68.6906	70.7321	48.222	50.8356	47.4833	42.1382	48.0561
	exp4	83.788	91.853	125.669	100.726	66.1138	59.4973	47.9994	63.8797	74.6694	81.3255	73.5693	65.9892	62.6517	60.0212	54.1323	55.9295
	exp5
	exp6
	exp7	132.17	107.611	117.212	116.525	67.4823	69.2554	61.5355	60.5182	76.8602	79.3165	84.7831	73.5345	68.9152	59.1154	71.8278	67.9247
RNF145	exp1	105.891	90.5749	100.059	92.6424	76.187	72.2055	60.815	73.1162	98.6471	106.239	82.0904	75.5978	78.7671	61.2793	86.4045	87.0813
	exp2
	exp3	99.1206	124.435	107.751	103.414	75.0973	62.7847	46.0719	55.7553	112.32	92.9402	101.813	96.7962	71.0215	88.9341	76.9927	66.9212
	exp4	98.9994	113.089	105.875	98.9252	73.9245	78.8781	79.7045	83.833	86.4264	89.7554	88.7113	89.9421	69.7776	73.0708	76.037	71.7848
	exp5
	exp6
	exp7	103.516	106.407	107.685	112.332	82.6933	70.72	75.2733	72.0588	74.6376	85.5039	90.2052	91.8069	71.0254	73.3946	84.3272	82.0433
RBM34	exp1	109.938	82.3554	84.0595	119.775	67.6367	57.0481	45.5821	21.7208	120.463	86.7772	105.113	109.914	57.4555	105.964	84.2845	104.146
	exp2
	exp3	80.8825	102.196	101.802	102.368	57.0713	40.5265	47.0455	46.9385	98.0736	75.2642	91.1245	69.2859	57.0384	62.6257	87.4773	43.7931
	exp4	105.154	106.756	98.7109	112.103	80.6497	79.8041	84.4878	66.8072	100.507	105	97.6556	89.2527	71.721	74.7627	82.9808	73.0761
	exp5
	exp6
	exp7	111.403	93.0678	101.76	101.5	82.1164	87.5241	72.1707	71.1954	78.019	85.9213	81.0011	95.9953	66.4179	71.2686	77.3285	80.2504
EGFR	exp1	161.465	168.545	141.964	149.905	97.6888	52.9595	96.6433	70.3266	114.518	120.354	124.961	130.158	101.052	64.7651	102.322	108.94
	exp2
	exp3	103.481	113.34	126.586	123.735			40.4862	52.3036		31.0926	52.7461	75.571		77.0396	56.6912	52.6232
	exp4	141.753	112.089	140.511	112.875	59.3987	43.2684	46.9766	52.0223	92.2153	73.7803	76.6061	82.8895	59.1162	54.0052	49.0109	44.4044
	exp5
	exp6
	exp7		128.202	121.598	124.466		56.8894	46.1784	37.6905	77.0509	61.8666			65.8004	54.2171	70.4019
DIO2	exp1	108.148	123.908	105.722	115.42	66.513	57.0033	57.668	105.023	89.8229	94.7926	106.705	90.3027	100.846	103.138	84.4305	95.2488
	exp2
	exp3	130.179	85.6907	129.409	126.479	65.2619	44.9217	59.987	59.4997	106.054	91.4619	97.0343	64.1205	71.2136	45.9299	49.5662	55.4378
	exp4	122.532	102.073	124.599	118.322	88.384	89.7052	136.318	116.899	99.3971	94.2876	94.8577	110.478	81.8787	80.1415	80.0215	82.6641
	exp5
	exp6
	exp7	117.216	110.138	119.602	116.197	74.9763	86.4718	86.3755	74.7063	87.7714	96.6641	93.9265	86.9546	82.2558	83.3569	79.0395	77.1131
THBS3	exp1	105.669	82.9215	135.811	102.612	107.764	76.3814	121.176	91.2817	114.413	120.914	113.067	114.973	124.876	107.609	85.6732	130.197
	exp2
	exp3	110.691	103.584	108.526	87.8923	75.1867	50.3411	55.7226	78.0315	104.574	102.656	109.46	73.4344	104.172	57.9413	51.7864	61.9365
	exp4	114.823	118.458	145.935	118.571	72.6141	84.5646	79.9209	92.7668	100.883	96.2323	87.8989	94.984	115.247	119.196	58.2768	90.9284
	exp5
	exp6
	exp7
MAP3K8	exp1	95.7681	86.9445	87.1689	92.1174	61.2603	67.2351	39.0488	55.8443	97.706	78.1732	90.9529	54.1551	47.7345	62.3926	99.3387	86.6418
	exp2
	exp3	110.269	125.017	108.477	107.087	69.2735	82.1432	55.3974	48.3786	98.6569	95.4866	86.2074	63.0386	66.5225	57.0856	73.5112	59.5584
	exp4	111.878	123.754	121.818	119.947	81.4661	98.2912	91.1402	79.7812	103.978	109.86	103.342	100.899	88.6507	77.2441	85.7006	73.5535
	exp5
	exp6
	exp7	103.012	91.0084	106.833	100.968	75.8909	70.754	73.6966	70.8379	85.4678	72.5755	83.7567	71.052	60.2684	72.6665	80.8524	69.8153
ADCY2	exp1	72.0125	93.0243	132.87	98.2004	58.5619	63.3091	65.831	50.8286	127.127	117.128	66.3831	57.2724	26.8914	86.7539	74.0657	99.6498
	exp2
	exp3	114.852	120.846	100.648	105.121	70.0806	54.1038	57.699	55.7107	90.2718	75.1962	74.5012	58.4741	66.0252	53.9893	68.5713	62.4163
	exp4	110.84	108.528	110.05	115.874	77.7609	84.9593	69.5284	68.6868	93.5941	97.9931	103.317	99.606	70.9172	79.7647	73.991	79.9939
	exp5
	exp6
	exp7	113.011	107.267	110.926	114.762	76.917	78.4639	71.1735	79.1942	77.2673	81.8814	81.7749	81.4906	66.6729	71.7845	87.7051	92.5358
SLC7A1	exp1	78.5868	102.332	102.148	112.663	62.7908	62.9357	83.3508	53.598	86.8671	87.7773	90.1322	78.6728	59.9599	60.8208	91.0677	77.6085
	exp2
	exp3
	exp4	116.05	126.078	104.265	99.4941	77.0298	111.607	64.4688	80.5236	99.5111	99.8351	102.782	96.1177	62.2767	66.0407	85.5207	78.005
	exp5
	exp6	97.6082	99.8246	96.5505	99.58	57.6089	98.5992	48.8668	67.2796	89.0147	80.3662	78.777	83.6837	71.09	89.0379	96.8045	71.9289
	exp7	114.248	102.601	112.636	111.717	75.1385	92.8396	66.7491	73.3971	65.5055	77.5113	87.4089	89.1329	59.5277	75.3354	86.6114	72.2489
SPIN1	exp1
	exp2
	exp3
	exp4	123.152	117.694	140.959	102.511	90.1039	92.2828	76.8035	121.433	109.79	99.4076	107.618	105.092	80.2564	78.3139	88.5746	71.3322
	exp5
	exp6	93.4815	83.7746	94.3047	79.0445	71.8328	62.1482	57.1399	85.5155	75.8705	95.3033	83.4444	75.8789	67.155	69.7742	72.8367	55.4947
	exp7	111.115	110.464	111.102	116.53	89.5651	85.8946	79.9786	80.6938	83.169	74.8127	84.8507	84.8506	72.1057	76.2996	78.813	82.0447
ATG4B	exp1	140.031	112.699	84.8671	114.6	47.5079	46.7832	40.4551	47.5565	73.6297	83.6515	98.1323	65.7865	78.4611	80.5819	42.8583	83.7003
	exp2
	exp3
	exp4	116.253	104.034	157.56	133.976	91.8179	84.1044	88.3605	96.9067	112.64	107.156	100.151	101.588	131.149	111.882	65.1953	75.8592
	exp5
	exp6	93.0059	92.1943	133.364	91.321	66.4366	73.4983	99.851	66.5988	58.4976	69.223	63.7289	62.1065	99.0286	80.0322	61.0056	53.6186
	exp7	125.586	116.745	116.384	111.075	80.347	87.6449	88.506	76.7965	88.5865	83.4842	81.441	85.2914	78.5576	86.5097	76.1838	82.7985
CTRL2_1	exp1	128.801	80.5343	80.9398	83.2913	108.51	56.789	93.6841	103.5	83.7689	82.8154	75.6371	70.2831	108.733	87.2483	46.9097	87.8794
	exp2
	exp3
	exp4	100.295	89.3547	95.1866	109.078	75.5315	81.3391	73.6214	72.0686	94.5835	92.1212	97.657	84.4244	71.4598	74.0763	75.8372	62.5841
	exp5
	exp6	110.725	107.108	108.634	99.1634	78.6913	80.3508	64.3879	67.2741	97.7631	104.784	116.419	106.778	82.6832	89.4379	116.91	95.1253
	exp7	94.6675	86.6864	88.9829	97.5844	75.6796	71.6563	72.269	70.265	73.5022	74.0354	83.0685	73.4396	73.1792	67.9947	68.5963	72.4787
PRPSAP2	exp1
	exp2
	exp3
	exp4	102.226	108.543	97.4959	103.407	75.8498	73.5799	61.9913	72.4867	87.6957	101.498	86.1296	91.9459	61.3852	76.4821	71.9734	76.2145
	exp5
	exp6	108.654	99.9604	97.2939	105.214	69.9182	73.9826	53.4781	60.6541	88.409	102.254	90.9447	101.301	71.9386	71.1844	72.925	90.6988
	exp7	98.6326	99.8775	92.8315	89.4027	74.6215	77.7439	64.8906	67.245	73.8665	73.8277	72.8166	74.3885	69.4689	61.956	70.098	81.5231
ZNF202	exp1	68.9044	83.8299	119.943	90.8624	64.3836	57.3626	68.5488	54.5147	115.099	138.257	99.3499	68.0792	74.4565	87.319	93.4945	73.0251
	exp2
	exp3
	exp4	111.89	106.901	112.843	105.632	84.3023	108.177	62.1334	76.205	93.6162	86.3109	82.0004	97.1272	57.2328	70.8216	68.2527	62.6514
	exp5
	exp6	98.7907	104.346	98.8814	87.3127	61.994	104.184	58.2773	69.0763	88.8619	88.5039	101.67	84.6318	95.0036	83.2241	116.434	100.083
	exp7	127.511	122.447	124.191	114.298	55.2188	103.619	73.7502	77.6064	80.4039	69.2459	83.7378	95.2649	61.1771	60.7442	74.5039	73.0791
ULK1	exp1
	exp2
	exp3
	exp4	116.875	126.591	110.169	103.435	99.202	78.6987	87.1411	118.735	96.9542	98.4814	87.3864	106.094	66.5259	76.8586	73.4389	86.0708
	exp5
	exp6	104.184	112.988	110.107	101.973	76.2301	67.5951	85.5218	81.9235	85.6866	93.6857	99.3021	105.251	79.5809	86.4723	90.2035	88.9801
	exp7	96.2842	92.8295	98.4517	91.5986	80.3493	74.331	62.7998	68.2702	64.8619	72.9379	71.7023	82.6742	71.2424	61.1446	75.7271	74.5186
S100A6	exp1
	exp2
	exp3
	exp4	105.986	115.199	137.593	113.496	67.4584	82.6153	76.1016	89.305	100.232	90.2977	90.9595	87.3633	88.6749	101.793	60.9909	75.9975
	exp5
	exp6	100.316	94.0744	122.376	96.9325	75.1334	81.2412	108.078	75.8757	87.4165	82.9012	89.9259	74.5229	112.199	109.72	84.4988	88.3737
	exp7	109.062	104.666	94.9087	91.9769	74.7374	78.8715	74.9538	81.797	87.9571	84.3367	86.9702	69.2983	89.1046	78.6631	80.4267	79.0033
CHST3	exp1	120.635	120.429	135.853	120.185	60.2854	80.6382	67.7447	79.125	92.0879	109.06	107.553	93.0655	79.9182	80.448	90.3331	84.7189
	exp2
	exp3
	exp4	105.958	106.998	109.679	103.686	82.8398	82.2791	83.4559	76.8851	85.3894	93.9262	80.5849	79.9534	63.6429	66.6495	53.6279	44.3127
	exp5
	exp6	113.723	116.224	112.23	136.888	95.1596	87.4227	89.6891	87.7454	127.588	111.478	110.933	113.454	114.949	92.6143	102.943	98.2839
	exp7	103.684	104.905	108.689	112.708	84.1542	91.2324	78.1757	80.0982	85.1815	82.006	87.5366	86.0684	71.6804	73.6889	78.5891	80.7633
PAPSS2	exp1
	exp2
	exp3
	exp4	110.777	99.5173	90.7621	92.0289	79.7845	76.964	59.0044	66.3509	81.3705	92.515	76.2676	78.423	52.1236	69.5772	55.5132	65.3447
	exp5
	exp6	106.389	100.069	107.358	107.13	81.4664	74.3196	58.4519	73.317	92.6294	98.2743	93.6071	88.5478	75.2542	84.6374	73.7256	91.6254
	exp7	117.445	109.832	108.654	112.534	86.5011	82.0488	68.7696	67.4145	77.053	82.4378	83.5725	75.1426	55.4418	69.9994	69.0372	78.4999
CTDSP1	exp1	113.83	113.388	110.241	65.4642	103.256	54.0089	113.684	97.6841	101.022	98.878	126.342	83.7529	86.4807	96.578	84.1295	94.6703
	exp2
	exp3
	exp4	104.02	104.497	98.3934	96.8826	64.2528	103.743	52.2138	56.3673	78.1361	80.5986	80.1967	74.6143	48.6274	59.1623	52.7254	49.3985
	exp5
	exp6	83.8992	83.3765	80.3716	82.7272	61.1585	73.7074	45.8231	55.7638	78.3694	75.1841	78.0759	80.2784	62.1908	71.1671	84.4229	78.6625
	exp7	106.284	105.684	94.6727	93.7187	63.0323	78.0716	63.3474	59.7769	60.4269	73.0002	82.0164	81.6299	59.3747	61.6181	69.2158	68.5049
CLCA2	exp1
	exp2
	exp3
	exp4	129.675	116.4	111.234	90.0711	71.4059	80.3713	86.1611	92.3081	73.7269	90.9295	73.6261	78.3894	54.5115	69.1652	52.6872	60.766
	exp5
	exp6	100.703	101.524	110.488	108.128	79.9774	69.8795	64.826	84.153	96.3604	104.749	110.981	117.959	90.6156	98.6649	98.4275	96.2333
	exp7	103.285	121.009	104.759	109.159	87.5362	82.4704	69.8152	68.0882	77.2315	74.8437	73.2194	75.8306	58.7699	57.4361	77.899	85.1494
GNG5	exp1
	exp2
	exp3
	exp4	85.9995	88.9785	122.551	86.6448	68.8571	80.4704	58.7131	63.2056	51.2916	46.8497	36.2427	37.1252	44.553	80.0455	25.912	32.5787
	exp5
	exp6	89.5311	99.609	117.358	96.4732	84.2781	83.9113	78.8631	73.4683	55.2839	64.2179	56.3408	59.9176	82.2	70.3423	66.077	58.3334
	exp7
WNT1	exp1
	exp2
	exp3
	exp4	115.919	92.9126	102.238	89.719	77.7797	72.0541	63.6427	64.3266	73.1238	71.9731	74.8719	68.1636	59.6541	53.853	42.471	41.6739
	exp5
	exp6	112.923	113.353	108.266	130.865	82.4306	77.6893	73.9798	70.7294	94.5644	81.7038	92.2938	93.8152	90.589	88.2797	78.9279	85.8657
	exp7		113.182	108.105	107.027		76.0925	63.6303	58.2196	65.0573				59.6576	53.4618	45.3339
CSNK1E	exp1
	exp2
	exp3
	exp4	93.7387	88.5134	94.4638	83.4793	72.4454	61.921	64.9151	59.2405	77.3355	72.5479	64.2967	52.2132	60.9646	54.6763	53.7899	51.104
	exp5
	exp6	101.258	103.386	93.7069	102.012	64.1256	73.6505	58.2137	63.7491	75.4024	89.5412	76.7118	80.7287	70.1419	90.5721	86.4778	97.3559
	exp7	103.072	94.0946	90.4467	120.751	74.2992	69.3682	60.9645	60.5055	72.5924	64.6242	72.41	61.9351	60.8057	60.2038	70.597	64.9868
YIPF7	exp1
	exp2
	exp3
	exp4	105.811	102.867	90.7084	96.848	66.6694	116.705	74.3061	78.3712	82.346	77.0559	72.3209	64.2892	60.3841	58.2595	59.5853	49.3821
	exp5
	exp6	103.589	113.807	97.891	97.7399	72.8467	104.06	73.4809	83.1106	96.0262	107.7	90.9511	88.5162	99.8904	91.3103	103.142	89.5046
	exp7	109.364	104.617	89.725	98.4572	79.0532	86.4573	69.4489	63.5786	72.5995	74.6193	74.8332	78.9675	64.6663	63.3046	64.615	68.4826
ERBB4	exp1
	exp2
	exp3
	exp4	114.912	118.23	100.208	96.2005	75.9969	68.8645	82.6078	100.011	83.1024	84.5898	76.0674	67.9806	49.9219	57.7172	52.4141	64.53
	exp5
	exp6	112.869	108.51	121.495	119.94	74.3579	69.439	81.1733	84.8155	102.22	113.411	100.85	104.917	94.837	95.5675	87.1181	74.544
	exp7	105.128	103.572	99.8346	101.856	75.0403	61.9866	58.0815	56.6805	70.2523	67.6883	68.728	70.2077	64.6846	60.9068	70.8485	53.3183
PLA2G3	exp1
	exp2
	exp3
	exp4	70.1954	89.3192	132.409	90.9671	63.998	83.6571	74.3268	68.9739	80.4443	64.1226	65.0438	57.1003	56.2143	102.268	38.9111	60.4597
	exp5
	exp6	105.47	97.5109	112.687	116.711	78.1514	82.488	93.4825	91.1782	99.2995	105.89	87.5066	77.8392	117.594	119.598	74.5906	77.0211
	exp7	105.397	99.7089	113.877	105.467		78.1709	64.6538	66.3173	73.4119	65.4275	68.0414		60.2543	67.4406	68.097
PROK1	exp1
	exp2
	exp3
	exp4	107.419	117.476	104.399	96.9263	71.574	79.2088	71.2042	77.7747	89.2976	94.6399	81.2534	93.0573	67.3404	75.7184	54.2611	52.7539
	exp5
	exp6	117.066	122.466	96.8762	127.784	94.6436	88.2592	88.2181	76.1549	112.519	95.1677	106.944	116.945	95.878	97.3922	98.5145	89.2898
	exp7	110.453	118.196	108.766	127.101	83.5557	78.3011	81.385	77.8895	78.2908	81.3252	87.1139	78.3566	83.7154	77.4084	80.5059	70.8005
CAMKK1	exp1
	exp2
	exp3
	exp4	89.2841	95.941	98.8131	87.8111	60.4692	57.4508	53.7113	51.2123	79.8969	93.2428	91.8119	73.8633	62.8148	60.0032	66.1308	78.8168
	exp5
	exp6	93.8852	99.3872	97.0894	112.696	74.135	75.2879	67.9099	82.3337	85.716	100.051	84.941	84.7012	85.0451	93.0132	90.9993	97.3624
	exp7	99.1445	101.806	101.888	99.4265	81.8274	75.3891	71.1417	81.6179	84.0048	86.467	85.8671	77.1831	87.5722	89.756	88.168	83.4295
RAB11FIP1	exp1
	exp2
	exp3
	exp4	104.498	97.1576	86.8327	87.3675	66.6855	103.244	55.6264	59.9278	87.0509	82.8027	92.2452	93.506	59.4451	54.8584	54.4936	78.0074
	exp5
	exp6	108.789	89.024	92.5233	98.2021	66.967	88.7388	72.8502	87.2295	82.5345	87.1754	74.5427	91.6143	95.4432	84.7404	102.057	77.4037
	exp7	108.877	104.85	106.095	110.251	72.1315	82.683	68.6753	69.3087	77.7167	81.794	84.429	89.7173	79.4252	73.3247	79.7306	78.2616
MSRB3	exp1
	exp2
	exp3
	exp4	118.807	92.5961	119.216	86.1138	74.279	74.033	96.496	96.7648	69.1338	80.4851	70.5547	88.2509	56.0009	65.1843	62.382	69.8139
	exp5
	exp6	109.302	105.704	108.314	106.532	82.2821	80.7422	79.4769	93.8806	88.2586	93.416	88.4977	87.3906	82.9348	89.0555	87.9168	85.969
	exp7	116.139	113.659	106.456	109.537	74.8163	79.8362	73.6658	80.9735	84.391	77.7563	87.2002	85.3349	84.5002	88.1115	99.019	91.8363
WDR19	exp1
	exp2
	exp3
	exp4	113.996	96.7343	120.206	91.9969	75.5536	85.8048	65.9613	69.4606	79.8591	86.3986	75.4691	74.7943	80.4577	94.9233	60.8919	70.9587
	exp5
	exp6	88.9888	95.2155	124.577	102.818	71.4216	80.4125	88.6722	82.4051	83.7795	88.7336	84.4497	78.2275	110.008	77.8543	78.9449	68.0832
	exp7	98.3759	94.5884	108.691	113.017	72.2958	75.3313	85.9258	84.5555	85.9069	92.0535	82.158	81.0189	89.81	89.0212	86.2916	85.1142
KLK12	exp1
	exp2
	exp3
	exp4	98.0186	106.326	113.012	99.1674	79.5771	82.8473	82.1731	90.5106	98.5739	107.484	94.8814	87.2393	76.8964	74.7451	80.7846	61.6879
	exp5
	exp6	91.9793	94.5429	85.1521	90.0467	70.396	72.9471	78.1997	73.8089	91.3441	87.1605	92.7178	89.2339	87.9063	88.094	89.0302	90.2223
	exp7	101.458	98.0314	101.396	99.9574	86.8251	82.8004	73.1152	69.7761	76.8014	75.1301	73.3999	71.4303	77.5097	81.2906	71.3385	72.6511
C2CD2L	exp1
	exp2
	exp3
	exp4	99.5564	97.5279	104.954	111.432	72.1966	81.7518	60.1163	59.5047	85.9557	101.445	96.7516	92.6076	64.5429	67.1717	75.951	84.3338
	exp5
	exp6	89.0529	82.8368	86.634	94.613	59.2751	71.839	69.8124	75.9112	87.5157	81.8356	82.3864	72.9039	73.89	87.5133	89.6251	94.6758
	exp7	103.988	105.54	110.901	103.087	72.3977	72.7148	58.4918	61.4656	71.5506	73.8423	65.3252	79.8741	73.8407	74.6402	76.4432	84.3856
AUP1	exp1
	exp2
	exp3
	exp4	143.284	148.778	113.048	114.573	86.3452	122.977	65.3137	75.1837	88.6957	100.12	97.9899	110.885	51.2769	72.9743	75.8728	70.1367
	exp5
	exp6	97.6065	93.9725	119.492	108.069	66.6966	114.683	80.4474	102.003	108.328	91.536	109.455	98.8799	88.1374	106.578	114.073	89.0901
	exp7	131.752	110.466	129.075	113.884	70.4875	91.6004	76.3956	65.4097	58.2032	72.3513	77.8054	69.5673	65.0373	66.7177	63.1976	72.5333
HSD11B1L	exp1
	exp2
	exp3
	exp4	143.366	120.353	103.088	109.616	119.417	95.0269	85.1733	108.432	91.769	106.543	90.4492	130.748	71.7163	82.7067	90.6862	90.4518
	exp5
	exp6	85.3781	77.2762	98.722	95.3258	66.3217	71.1033	96.8395	91.3837	88.9916	101.58	96.1032	95.6382	82.0344	88.8458	88.2239	71.3267
	exp7	114.403	110.67	121.82	122.111	89.7873	79.9358	67.5382	67.6729	75.0783	79.5887	91.6162	75.9949	68.0244	60.158	86.4444	90.2772
MAFB	exp1
	exp2
	exp3
	exp4	121.063	116.463	170.845	133.991	114.201	104.613	104.263	128.765	132.895	104.467	109.161	95.9759	123.373	132.473	89.5605	103.038
	exp5
	exp6	90.4545	85.8146	110.332	103.516	58.6652	82.0572	92.3047	97.8152	100.966	89.8602	90.042	96.7823	119.98	109.047	89.4903	80.2925
	exp7	101.354	102.035	93.1039	89.3931	87.3855	90.0508	83.6659	85.5379	93.7808	97.0833	88.9945	88.0162	90.9345	98.5311	95.051	94.2858
KLK8	exp1
	exp2
	exp3
	exp4	105.087	124.265	113.301	108.983	90.4778	101.726	68.0522	100.145	99.1294	84.5038	109.07	108.676	72.6903	84.3392	61.4826	54.1988
	exp5
	exp6	119.547	116.914	113.059	110.437	85.6726	98.0383	81.3436	80.8537	117.525	130.284	111.128	101.224	99.4782	96.5951	83.0904	81.461
	exp7	93.4234	92.3971	94.8242	100.213	80.6532	64.6338	71.4662	74.9663	79.0093	87.8904	85.5691	74.4631	76.2389	76.1988	70.9387	73.445
NEUROG1	exp1
	exp2
	exp3
	exp4	112.211	110.038	109.466	103.048	86.3293	80.266	67.3006	56.8267	84.9912	87.3477	92.1032	76.6187	68.3215	62.3512	60.098	68.3232
	exp5
	exp6	93.084	84.2746	79.6693	90.7434	60.3111	62.3967	55.2735	74.9745	82.5201	89.441	81.0488	77.291	54.8567	85.3035	74.442	93.3369
	exp7	109.01	105.537	100.702	101.131	76.6473	65.9121	54.7003	54.3856	75.1604	82.9722	81.8638	74.0587	69.8068	72.8564	74.0233	78.5478
FRMPD4	exp1	99.0215	114.383	120.952	100.876	90.8086	77.6997	79.4275	74.9603	115.373	127.694	91.4412	98.2595	83.4159	80.917	114.542	106.452
	exp2
	exp3
	exp4	121.417	102.318	100.21	103.293	86.3692	99.7837	72.5407	73.2382	98.0431	95.8729	89.3909	94.7075	68.2936	100.733	77.6166	78.5063
	exp5
	exp6	98.0724	83.8309	82.6774	78.7686	69.6163	99.8774	54.6634	81.0037	82.6543	67.3154	75.7779	81.8146	84.9589	82.7728	107.108	68.1466
	exp7	89.7457	87.0281	83.8792	88.3384	75.2258	79.1145	60.9456	63.6399	63.9308	73.6563	84.0892	89.1987	63.642	64.8949	70.6154	80.3001
RAB3B	exp1
	exp2
	exp3
	exp4	130.567	117.24	124.213	101.009	111.899	78.335	88.3143	107.785	82.3944	96.7035	57.6232	81.0283	72.9491	73.5987	73.8952	73.5133
	exp5
	exp6	116.754	87.289	98.7101	93.0834	96.6578	62.1101	67.5207	80.6521	83.2918	100.073	102.659	93.6508	96.3836	104.511	108.19	88.7466
	exp7	104.434	115.991	100.285	105.267	72.9779	71.1657	64.7776	60.5006	57.1375	72.3072	77.6305	86.4614	53.7955	64.54	73.8724	70.352
GREB1	exp1	90.6334	114.565	129.794	110.662	87.3656	89.1257	80.0445	58.798	124.726	121.133	104.865	113.033	67.403	82.229	91.5054	97.2666
	exp2
	exp3	121.117	116.653	124.7	108.817	68.3862	58.109	66.7456	54.599	80.3657	64.1056	103.809	63.4864	66.2002	49.7041	63.8335	61.4407
	exp4	117.388	89.4803	113.191	105.396	86.6478	78.4705	66.1411	76.1213	86.8687	87.8526	90.2328	83.6798	99.4925	108.475	82.8703	71.1659
	exp5
	exp6
	exp7	95.1753	103.744	92.9124	98.7042	76.3159	77.9762	77.4793	79.1055	74.031	80.5147	69.9103	78.9238	84.262	83.4932	75.8655	68.5256
PAK6	exp1	117.606	117.82	111.425	110.825	77.4375	90.0928	80.3166	65.0553	108.402	93.2267	126.825	104.819	78.2122	80.426	91.949	98.1467
	exp2
	exp3	116.857	104.784	107.63	92.2384	71.6548	64.6113	62.8348	43.0602	80.0322	75.8259	81.4998	68.4533	65.5419	56.0761	59.0598	48.4916
	exp4	41.2302	44.3131	46.2988	44.7275	27.3967	36.4909	33.4875	34.9556	45.0753	40.5458	46.2489	44.6474	33.639	33.4892	31.842	27.1993
	exp5
	exp6
	exp7	70.8121	54.5268	70.3284	56.8799	41.6302	46.4183	32.4445	36.9182	42.455	48.0292	49.1899	56.3035	41.4628	40.8715	55.8153	41.8215
RNASE7	exp1	130.173	107.151	122.111	117.586	68.9706	90.7685	79.8724	78.7443	97.8306	107.709	106.033	89.7364	82.3408	90.1388	83.4	111.918
	exp2
	exp3	111.022	87.5162	111.173	109.187	87.27	61.5866	72.8559	79.5833	94.5876	75.8604	68.786	63.8451	73.5551	52.4816	54.6935	68.4373
	exp4	43.0531	48.4974	46.4717	48.071	29.4392	33.2527	36.3084	35.9604	43.4775	47.208	43.4932	38.4467	37.0393	33.5188	32.4247	26.0132
	exp5
	exp6
	exp7	87.5602	69.7179	58.3656	51.6957	40.3188	46.2544	33.6662	35.9619	43.2652	53.2196	50.3653	54.6188	37.4569	41.0002	47.9218	43.5656
HIST1H2AB	exp1	116.801	106.694	128.254	119.963	98.0412	86.7853	98.5317	102.268	120.495	113.417	113.202	105.814	100.62	100.905	98.006	100.691
	exp2
	exp3	128.821	147.276	140.959	125.165	87.0492	84.3282	86.6038	64.5082	98.4592	96.4388	74.0967	83.4963	90.1717	71.3059	88.4525	77.3134
	exp4	43.3567	51.2287	53.5627	57.8487	31.7708	60.1824	36.7473	38.2693	51.8331	47.6491	49.5237	41.9037	37.8593	39.1033	38.5587	28.4736
	exp5
	exp6
	exp7
FGF3	exp1	130.086	113.735	92.8657	109.823	81.9147	73.8372	69.3584	69.8675	102.168	137.601	90.1519	115.92	64.4174	69.724	129.454	100.54
	exp2
	exp3	138.912	128.825	128.582	136.078	65.1633	61.0743	55.0185	60.5572	111.509	71.1829	107.29	56.0985	56.4226	68.8156	65.1892	59.5629
	exp4	37.9206	44.6712	51.6993	55.9691	30.9879	36.8598	38.3256	37.4515	44.5218	49.3816	48.2641	43.0729	35.9133	33.7142	37.4296	31.1482
	exp5
	exp6
	exp7
Not transduced	exp1	97.5743	107.207	105.474	103.538	81.3167	90.4586	82.923	68.2894	94.6944	113.303	99.8838	88.995	80.2293	90.7864	103.701	92.6252
	exp2
	exp3	135.866	133.176	128.228	119.522	80.7636	72.3159	69.1076	56.4378	93.7654	92.3649	95.5845	90.5188	66.7599	59.5863	82.907	73.9118
	exp4	38.0968	47.8082	63.7126	56.1318	26.6963	30.1289	33.7536	37.9139	46.6585	46.8963	46.5671	41.096	34.6049	39.0219	34.6263	30.1627
	exp5
	exp6
	exp7	71.5363	52.9715	75.9252	67.884	33.9755	48.778	37.9977	49.2446	48.584	60.8877	52.2839	41.535	50.0211	49.7362	47.2969	52.6844
MCL1	exp1
	exp2	125.832	133.392	123.267	128.977	69.4914	69.226	81.6079	84.5158	121.339	105.887	116.99	128.998	119.812	108.89	123.203	120.129
	exp3		114.386	121.913	92.7791		77.3688		66.2427					77.4493			86.1742
	exp4
	exp5
	exp6
	exp7
SDF2L1	exp1
	exp2	95.3975	106.149	108.865	102.31	84.6568	84.2038	71.7005	84.2521	103.591	98.1481	90.3938	101.605	96.1914	102.515	106.047	106.926
	exp3	136.271	124.445	114.21	81.7205	73.0772	63.7784	71.7617	56.0844	99.914	93.5604	81.9888	82.8975	55.3254	68.4178	89.8575	69.5099
	exp4
	exp5	124.507	107.251	112.429	97.529	82.209	76.5411	60.3137	74.6284	105.604	114.351	107.719	99.8416	64.117	68.165	86.6066	101.371
	exp6
	exp7
ADCK1	exp1
	exp2	122.83	106.088	100.628	104.084	86.293	99.7285	81.4692	84.2839	106.211	102.784	96.1497	108.905	108.15	104.483	104.78	110.88
	exp3	138.773	133.765	118.661	122.27	79.9504	73.9924	69.3042	64.9736	112.377	107.466	98.3282	97.1436	78.1303	69.2722	71.506	79.0944
	exp4
	exp5	120.836	121.297	113.746	115.686	77.1043	90.3172	74.663	84.8631	111.538	98.7413	104.965	100.752	68.7714	67.0969	78.0274	105.127
	exp6
	exp7
ADAT3	exp1
	exp2	123.982	130.242	101.324	122.069	65.679	78.5953	60.3481	86.2108	93.393	99.2002	110.313	112.821	98.6688	97.2399	107.138	115.407
	exp3	138.831	123.146	140.727	113.052	86.138	81.2493	56.436	48.6062	82.2634	95.5702	95.6957	110.304	72.6944	65.5959	74.7303	61.7972
	exp4
	exp5	115.821	107.181	107.4	106.474	97.2647	83.2905	74.512	81.033	85.0126	100.758	89.7457	124.541	69.021	57.8992	71.5631	101.332
	exp6
	exp7
NPIPA1	exp1
	exp2	130.984	133.395	130.926	116.338	68.349	82.4274	81.0727	70.0089	108.066	118.564	115.835	90.1662	82.5417	95.5722	130.044	108.895
	exp3	109.12	92.1826	98.475	111.001	55.9347	57.7897	58.2178	65.6616	92.4822	90.9311	95.0282	82.8809	79.0892	56.5412	59.2552	64.847
	exp4
	exp5	92.2335		148.454	126.166		95.6427	121.125	110.165	99.8705	128.112	109.054	95.0164	96.8963	113.369	90.0004	22.0737
	exp6
	exp7
DVL3	exp1
	exp2	112.338	111.056	106.497	108.708	85.2582	70.2734	74.329	74.0418	98.2119	100.936	103.16	104.745	94.4419	92.8239	99.0089	100.199
	exp3	141.386	139.772	134.034	136.817	107.304	88.4441	93.5483	93.1869	123.607	127.035	129.834	131.829	118.862	116.826	124.61	126.107
	exp4
	exp5	104.769	117.529	114.788	119.042	70.8007	75.6515	70.6259	77.5246	115.658	102.397	102.102	110.562	85.6659	89.3124	80.9811	94.2441
	exp6
	exp7
RAB5A	exp1
	exp2	89.1664	82.6762	84.621	81.2905	69.5526	68.6858	67.5898	67.3167	76.7802	77.838	79.5871	86.5126	89.9138	90.3184	88.744	83.9093
	exp3	112.222	104.054	106.502	102.31	87.5369	86.446	85.0666	84.7229	96.6333	97.9647	100.166	108.882	113.163	113.672	111.691	105.606
	exp4
	exp5	109.533	96.0945	103.31	103.388	73.6475	76.2256	66.517	68.4229	95.0167	91.0747	87.236	97.6225	58.4757	70.3351	81.4106	90.4572
	exp6
	exp7
DUSP23	exp1
	exp2	101.465	92.1731	105.574	103.117	86.5104	73.4429	76.2373	75.9552	83.7265	100.163	96.8588	105.085	100.986	99.0952	93.3788	104.599
	exp3	127.701	116.006	132.872	129.78	108.88	92.4332	95.9501	95.5951	105.376	126.062	121.904	132.257	127.097	124.718	117.524	131.646
	exp4
	exp5	126.087	117.756	121.128	130.683	85.6679	72.167	72.8305	77.8364	96.1578	102.31	103.487	113.348	63.7444	66.9631	82.6042	84.5477
	exp6
	exp7
TMEM97	exp1
	exp2	115.229	110.611	107.516	118.68	86.2828	84.7699	64.2741	75.9751	102.198	105.039	106.459	100.558	107.021	104.358	99.458	93.124
	exp3	145.024	139.212	135.317	149.367	108.593	106.689	80.8936	95.6202	128.624	132.199	133.986	126.56	134.693	131.342	125.175	117.203
	exp4
	exp5	149.82	120.561	139.35	133.513	106.633	83.7343	82.816	92.3713	102.992	91.5176	114.187	123.514	74.0088	79.1989	90.8591	94.0077
	exp6
	exp7
ARPC3	exp1
	exp2	136.455	113.106	119.273	123.528	74.0722	73.2485	80.9623	75.0943	108.96	117.867	114.551	142.087	107.872	109.065	109.657	110.965
	exp3	171.738	142.352	150.114	155.468	93.2252	92.1885	101.897	94.5115	137.134	148.344	144.171	178.826	135.764	137.267	138.012	139.658
	exp4
	exp5	149.717	140.857	155.823	121.677	96.3518	100.929	104.947	98.4352	125.861	111.734	116.826	125.695	123.696	107.155	100.226	102.662
	exp6
	exp7
ACOT7	exp1
	exp2	100.331	96.2763	97.3599	100.231	73.5236	64.1252	63.4842	59.7289	89.5303	92.1082	88.078	95.9882	87.5029	78.2597	97.0267	97.7054
	exp3	127.476	126.234	129.423	124.124	85.1287	78.6491	72.9032	84.4657	126	115.194	111.258	127.564	88.4296	97.0733	91.1776	89.6058
	exp4
	exp5	133.859	140.904	132.225	157.453	100.439	109.051	96.1839	97.9828	118.089	117.934	114.787	119.187	72.6891	85.7734	84.7236	94.9093
	exp6
	exp7
CDC25A	exp1
	exp2	89.9169	93.1487	92.4576	101.215	65.6683	72.3847	64.9944	59.9138	85.1388	85.4071	78.0252	76.3506	90.8831	90.1433	98.8223	82.8583
	exp3	125.81	121.685	115.813	110.517	90.0419	78.383	57.5695	48.2109	103.66	104.943	115.719	101.871	73.7579	59.2526	93.902	92.8688
	exp4
	exp5	118.508	101.399	118.138	125.026	92.6109	98.4559	83.7779	78.6644	92.278	115.383	110.712	99.575	90.0582	84.4217	98.4197	88.2805
	exp6
	exp7
CTRL1 _2	exp1
	exp2	106.136	101.266	96.3677	96.23	74.3354	71.0573	65.8195	66.5757	89.556	87.2	93.459	91.03	93.3471	90.2648	99.6155	98.8742
	exp3	102.202	107.268	101.958	104.324	77.359	69.2419	61.4833	67.9456	104.265	95.8823	107.992	65.505	70.9472	76.0114	73.7799	91.4005
	exp4
	exp5	109.599	103.546	100.46	108.826	96.6374	88.6994	75.2393	91.0726	101.318	103.342	105.996	102.294	86.8226	86.531	90.6399	87.2544
	exp6
	exp7
CHEK1	exp1
	exp2	80.5354	131.405	136.079	132.282	89.5743	69.9201	50.8719	65.635	119.722	71.4102	102.569	87.4785	87.356	82.0936	86.7625	78.3267
	exp3	125.621		134.694	110.931	82.2162	51.6116	64.1955	65.7439	89.3017	93.3094	108.261	125.557	56.1855	62.001	71.4446	87.9361
	exp4
	exp5
	exp6
	exp7
ITPKA	exp1
	exp2	94.3876	99.4508	101.021	98.453	73.4781	66.1896	66.3896	71.2763	89.9466	100.795	95.5163	92.8874	96.122	98.3468	95.3915	97.3955
	exp3	113.612	110.772	122.822	116.434	75.0494	72.259	63.8482	68.352	108.342	114.76	102.387	102.01	85.1369	60.6509	83.1053	66.5678
	exp4
	exp5	120.986	125.269	123.633	131.937	97.2723	102.953	99.5931	99.2938	121.716	108.122	98.8977	105.256	113.28	112.783	98.538	97.6618
	exp6
	exp7
GNB2	exp1
	exp2	87.7311	83.5262	86.5634	82.2224	67.7209	60.7669	65.9414	62.4337	58.4654	66.8517	63.5241	64.5859	67.2787	65.4693	72.67	77.2815
	exp3	89.9175	88.0888	91.5793	93.074	71.2131	73.9224	67.443	62.8092	60.4113	56.7322	50.0541	51.6475	48.9939	52.0955	51.3874	55.1808
	exp4
	exp5	97.5026	108.726	94.7306	101.921	77.6221	83.7562	81.4734	77.3591	59.8744	58.3561	53.0249	60.3097	49.7983	49.1663	53.3674	55.8814
	exp6
	exp7
PLK1	exp1
	exp2
	exp3
	exp4
	exp5
	exp6
	exp7
MFSD2A	exp1
	exp2
	exp3
	exp4
	exp5	144.743	134.645	140.814	152.596	116.818	109.933	96.1542	115.292	105.506	135.959	132.452	107.851	85.8794	95.9772	101.391	87.5583
	exp6	115.691	100.293	85.0624	100.229	90.0755	104.34	73.7142	83.7152	90.9454	85.5179	102.078	106.34	95.5729	109.153	135.148	122.638
	exp7
PIK3CB	exp1
	exp2
	exp3
	exp4
	exp5	120.516	129.658	107.969	112.297	131.447	140.644	136.172	130.76	62.8856	74.4638	80.7858	97.9629	86.054	85.9283	87.6608	94.8958
	exp6	91.5829	69.2813	85.8979	71.2425	87.8407	81.8052	72.9214	77.1816	47.446	65.9364	67.7257	68.9775	50.2869	76.1818	80.6055	85.5807
	exp7
UNKL	exp1
	exp2
	exp3
	exp4
	exp5	127.588	149.159	179.817	146.414	92.4341	128.023	155.207	146.127	121.409	122.055	115.808	116.198	130.192	136.848	111.968	108.207
	exp6	94.2436	95.5549	130.112	100.759	88.4457	83.562	77.3407	89.5524	94.0901	110.65	84.5185	86.1964	118.611	101.58	94.3141	67.8841
	exp7
CDK4	exp1
	exp2
	exp3
	exp4
	exp5	148.207	121.085	119.28	124.946	89.4577	78.9127	83.1486	76.0605	104.214	108.213	118.06	118.56	70.6234	78.9216	79.3048	84.8039
	exp6	114.348	109.063	108.011	108.584	87.771	90.3081	82.2682	78.0177	90.8273	96.9079	110.419	97.8747	98.8952	84.1525	82.2275	77.003
	exp7
LAMP3	exp1
	exp2
	exp3
	exp4
	exp5	113.014	103.303	110.598	112.121	102.966	79.1096	63.7987	61.1082	94.5176	95.7144	103.934	98.7149	67.1054	67.0246	89.7323	96.7434
	exp6	95.8821	91.5048	95.0016	97.9391	71.3881	72.5755	66.08	66.8314	87.1379	87.2463	80.5007	87.7607	77.5713	93.5138	94.6128	94.0697
	exp7
AKAP7	exp1
	exp2
	exp3
	exp4
	exp5	133.401	104.286	111.988	118.81	82.2514	84.7311	79.4521	80.8864	96.8985	100.675	107.552	108.425	71.3777	76.9101	92.3178	79.6233
	exp6	93.9835	93.095	94.3974	86.4799	63.3329	94.8233	66.2444	76.3803	95.1407	99.1441	91.9661	80.6492	90.4948	99.3557	109.063	84.754
	exp7
CXXC4	exp1
	exp2
	exp3
	exp4
	exp5	149.151	130.228	137.06	126.44	97.0606	93.6377	90.5996	97.8142	98.0089	111.337	110.516	112.706	63.8099	79.5181	80.5255	88.2056
	exp6	97.4532	102.207	103.024	110.743	84.4394	87.5596	76.3968	85.2711	87.6639	98.3643	81.1059	95.2727	84.4244	90.7049	99.2684	73.3852
	exp7
CCDC64	exp1
	exp2
	exp3
	exp4
	exp5	109.218	117.985	132.107	111.463	75.0075	76.6897	88.6482	75.8479	103.728	96.6383	93.9207	93.0674	102.42	95.443	87.1526	88.0395
	exp6	87.6817	105.477	113.429	113.769	76.415	75.8356	92.2002	79.7452	93.849	90.0304	88.5859	81.5692	111.551	94.3069	83.0461	75.6279
	exp7
HIST1H1A	exp1
	exp2
	exp3
	exp4
	exp5	113.711	98.0183	111.026	109.487	91.9146	103.957	90.2012	85.4789	108.784	110.011	94.9207	86.867	93.8216	81.2421	73.248	75.5173
	exp6	101.296	111.418	90.1605	100.834	85.1109	83.9982	75.3915	79.1221	90.7303	87.6373	86.9853	100.023	93.7992	90.9089	88.0164	83.7128
	exp7
INF2	exp1
	exp2
	exp3
	exp4
	exp5	122.542	113.351	112.617	118.403	86.4101	87.7808	58.4589	76.2054	99.2757	101.586	80.7952	85.3005	66.1031	65.7972	76.4028	78.8003
	exp6	82.7207	85.2559	91.7776	97.1473	64.0674	71.5368	61.5831	65.2012	85.3485	78.238	89.8728	83.6638	79.8707	82.8822	72.3331	94.775
	exp7
ZNF653	exp1
	exp2
	exp3
	exp4
	exp5	127.404	109.094	123.712	134.298	84.0994	93.3876	74.3699	83.1605	108.46	96.6059	88.7331	95.3331	70.2748	70.5123	77.2589	69.3962
	exp6	113.627	99.071	100.604	114.414	63.1878	94.5252	67.4185	73.8722	96.9309	76.4409	98.415	96.6258	79.4915	92.1051	109.066	84.1719
	exp7
GATA6	exp1
	exp2
	exp3
	exp4
	exp5	139.862	106.659	117.98	131.468	95.7613	79.382	107.642	103.183	105.044	89.1302	93.3679	91.9761	76.2887	80.7346	84.5875	75.1852
	exp6	98.1109	99.8089	95.9399	91.3143	75.2194	74.6201	76.5129	83.9587	70.6884	79.7433	84.1844	81.3265	76.5392	83.1047	82.8143	87.4001
	exp7
BET1	exp1
	exp2
	exp3
	exp4
	exp5	116.903	97.9016	112.537	101.897	78.274	82.2268	68.1255	66.0316	76.0331	87.1456	75.5909	74.5351	88.3252	82.6291	57.9812	77.1603
	exp6	82.2814	105.907	102.324	85.1303	65.6688	72.5562	69.3506	80.4094	60.2158	68.01	63.3495	78.4677	84.4374	81.7342	75.2418	73.5268
	exp7
FLI1	exp1
	exp2
	exp3
	exp4
	exp5	112.976	121.039	123.83	111.409	91.4061	87.1802	91.4635	77.2879	109.696	119.8	116.598	89.9469	67.5952	71.3682	65.8606	72.0425
	exp6	101.747	98.8598	119.839	128.961	73.4339	85.5783	87.8732	91.2636	96.0853	97.193	100.566	111.538	83.9945	90.5997	85.7498	100.96
	exp7
GPHN	exp1
	exp2
	exp3
	exp4
	exp5
	exp6
	exp7
GRIN2A	exp1
	exp2
	exp3
	exp4
	exp5	123.429	117.127	102.025	95.1006	78.3604	88.283	72.3198	83.1208	88.2802	97.1813	93.6551	87.6479	56.975	59.384	79.9239	76.7061
	exp6	95.9352	99.0545	112.157	102.329	63.2155	101.881	77.6835	75.9246	94.4229	96.2166	102.224	97.3825	76.4077	87.1864	106.977	93.4843
	exp7
WWC2	exp1
	exp2
	exp3
	exp4
	exp5	118.712	116.276	135.931	106.443	90.1557	86.0312	101.667	93.326	94.9994	107.405	90.0701	96.7009	56.9095	64.4565	76.7717	71.402
	exp6	106.157	94.3005	105.85	110.452	74.1179	76.5543	84.8279	84.6371	83.2559	95.2521	109.442	101.083	83.3906	88.4081	100.288	102.336
	exp7
KIF16B	exp1
	exp2
	exp3
	exp4
	exp5	97.7922	91.1211	119.612	107.289	73.1451	75.2657	89.1448	81.4358	99.0582	85.9079	89.7479	79.9196	112.332	117.131	76.3306	86.9438
	exp6	82.3236	89.7467	111.795	106.645	69.6027	82.0701	78.9735	82.3653	96.4357	91.5568	100.681	88.3158	103.96	99.5082	93.6249	76.7374
	exp7
CTRL2_2	exp1
	exp2
	exp3
	exp4
	exp5	109.357	86.3519	88.7277	93.1319	73.6917	79.1313	74.2163	77.112	93.4904	80.9006	92.9874	87.4941	85.5974	75.1045	76.2707	82.4315
	exp6	95.3552	98.3541	89.6024	91.0574	74.5043	70.1334	67.5899	76.5203	84.7337	77.1521	86.639	86.6442	83.1762	84.4014	76.1945	80.6833
	exp7
MTOR	exp1
	exp2
	exp3
	exp4
	exp5	18.1341	19.8231	19.5839	20.4911		19.0008	14.904	14.5343	17.2823	18.2279			16.0846	14.6937	14.9639
	exp6	20.863	19.9242	16.9097	33.2606	16.1174	14.9925	12.9323	13.3169	12.932	18.8346	15.5471	17.3484	17.6198	17.2535	16.5259	14.884
	exp7
MSH3	exp1
	exp2	98.1945	98.7758	99.265	108.871	71.3135	73.5477	73.41	74.5453	93.5294	92.7972	99.8894	99.7396	93.1172	97.3532	106.759	104.149
	exp3	118.725	118.908	116.907	108.796	86.8296	60.909	74.2127	76.3862	112.799	82.2381	108.151	95.1459	78.8866	81.031	81.3518	80.438
	exp4
	exp5	131.978	107.528	110.505	95.1789	85.2843	88.7505	78.939	77.2595	78.5537	87.953	93.0264	84.6503	62.1417	60.5036	73.5267	76.5209
	exp6	106.968	95.841	95.887	96.7715	72.2088	87.6592	56.8727	84.7876	88.5939	84.6436	84.8806	88.3098	92.7401	98.0617	108.764	89.1376
	exp7
TMEM209	exp1
	exp2
	exp3
	exp4
	exp5		147.925	144.449	82.7327		118.774	121.078	101.84	92.3715	63.2622	96.7523		69.506		87.6011
	exp6	122.309	106.15	111.982	103.903	79.9759	91.5604	83.1844	104.454	96.3096	119.021	113.373	94.6121	86.395	84.5345	98.9675	116.074
	exp7
SSH1	exp1
	exp2	130.329	110.569	102.78	94.1611	87.9659	85.073	83.6524	87.6949	88.9878	80.297	67.4392	62.8644	77.7066	82.0285	84.4772	79.0256
	exp3	121.557	130.969	131.224	134.488	90.37	83.1008	74.6278	74.3248	112.784	112.85	106.502	101.28	86.0383	76.7809	83.217	88.7923
	exp4
	exp5
	exp6	88.0771	105.247	112.545	107.39	93.1304	88.0563	71.8323	73.065	91.4401	96.6946	88.1204	89.1414	97.123	92.891	90.9224	91.0559
	exp7
FANCE	exp1
	exp2
	exp3
	exp4
	exp5	146.506	145.752	141.087	151.439	117.169	97.9001	89.8461	93.0283	109.375	128.013	108.485	108.697	87.8141	93.6709	95.829	108.459
	exp6	123.546	126.521	119.905	123.242	95.6576	95.3407	93.3065	89.478	109.621	103.063	110.773	97.1006	117.258	93.7825	82.7815	88.3068
	exp7
GSK3A	exp1
	exp2	107.135	91.4755	78.1296	78.8122	75.0039	76.8007	81.0028	71.6184	71.3391	65.4716	73.3743	57.9402	70.0461	71.4481	75.8869	65.0015
	exp3	140.712	136.416	151.907	133.299	88.0131	82.6257	70.9057	68.5384	102.748	105.355	126.638	107.316	79.51	80.301	74.6393	86.4548
	exp4
	exp5	119.816	136.366	114.581	120.285	93.3135	94.4896	85.3745	68.0052	110.978	112.221	122.068	107.174	66.3231	84.8055	93.3808	104.996
	exp6	118.004	106.608	107.431	110.975	81.9269	79.5656	71.1954	75.6242	103.518	102.008	96.7306	84.8539	73.1535	68.714	79.2873	86.9287
	exp7
CSPG4	exp1
	exp2
	exp3
	exp4
	exp5		159.067	151.177	144.195		142.77	99.8163	129.376	141.091	100.094	99.831		79.9376	89.3989	122.335
	exp6	100.09	96.2002	103.088	109.005	69.3242	98.5306	76.5488	82.8909	90.0943	79.9772	93.2988	72.564	72.263	61.1687	99.3914	74.9849
	exp7
GSK3B	exp1
	exp2	107.443	95.6212	83.5615	83.5255	74.6546	74.7154	77.2864	73.1966	79.3192	65.9404	64.8973	65.9322	70.5692	78.8172	79.276	66.5158
	exp3	104.951	105.699	109.535	134.297	108.11	76.8017	70.4163	73.318	106.857	96.1249	89.6575	91.3943	103.417	68.4711	64.5913	69.1128
	exp4
	exp5	192.296	120.308	193.899	136.772	118.24	81.2639	102.332	113.255	100.615	100.902	107.969	110.187	60.584	87.3202	81.696	113.85
	exp6	94.6517	88.0895	101.229	104.995	72.3095	66.9864	63.1363	70.5959	79.8025	85.4712	90.4431	80.4928	83.0338	84.1492	93.9752	101.703
	exp7
DACH2	exp1
	exp2
	exp3
	exp4
	exp5	123.574	123.038	165.898	128.126	82.7202	101.165	99.8633	92.7632	116.457	85.7608	107.548	84.5338	131.062	124.213	81.845	92.0489
	exp6	76.3011	85.817	97.3841	92.199	57.344	66.6312	76.3229	72.0744	89.3767	85.8742	76.0804	90.0558	83.9856	82.5227	80.3731	80.8953
	exp7
RPS6KB1	exp1
	exp2	75.7395	67.3966	69.601	57.8191	67.692	66.8714	63.4935	56.565	61.3708	52.3161	43.748	46.8325	59.751	61.5118	62.3677	46.7875
	exp3	133.371	99.5927	100.835	116.228	83.9261	79.7498	69.5502	56.2226	79.5786	100.211	109.005	91.404	73.891	60.3135	50.6385	54.6749
	exp4
	exp5	114.324	112.685	111.09	117.148	77.4071	81.9365	84.545	82.7628	99.311	105.845	98.5273	95.3386	83.0444	77.0723	74.3709	81.9764
	exp6	86.4354	83.0275	87.1272	87.1151	61.3266	62.2502	70.3343	70.3779	79.5171	85.4368	66.7454	79.819	91.2724	84.8379	74.1474	76.6711
	exp7
ST6GALNAC1	exp1
	exp2
	exp3
	exp4
	exp5	111.409	109.51	104.659	115.624	94.5082	98.6986	87.583	74.8282	85.8453	102.616	105.376	96.1646	75.8584	80.7426	84.6605	84.9226
	exp6	90.7876	87.0503	86.7155	94.4819	69.5545	67.3726	68.1096	69.4763	78.6079	89.3915	92.5248	78.6905	73.6502	82.7656	84.3281	87.5132
	exp7
Rictor	exp1
	exp2
	exp3
	exp4
	exp5	138.075	122.155	123.238	146.832	116.042	123.138	105.559	133.703	114.632	107.905	87.6066	102.967	91.089	93.9625	91.5591	71.9093
	exp6	89.7083	86.7247	83.4046	88.891	60.5027	95.8676	67.0178	55.3537	75.6638	69.0967	79.938	64.7322	60.2129	72.1191	109.073	79.0321
	exp7
PDCD4	exp1
	exp2
	exp3
	exp4
	exp5	128.031	121.322	126.842	120.076	102.725	91.6675	124.29	117.883	122.342	90.5255	87.1713	109.102	79.6883	73.2492	79.7934	88.3941
	exp6	83.0668	76.711	84.9843	81.975	59.914	64.9983	76.5457	83.4884	61.2035	71.6452	69.0415	71.1576	71.2631	68.7048	62.3296	74.4457
	exp7
ACACA	exp1
	exp2
	exp3
	exp4
	exp5	119.147	134.538	175.175	144.652		84.814	122.428	110.291	126.092	119.087	120.244		129.075	130.862	93.4882
	exp6	79.1137	81.4168	110.066	96.5075	65.9862	65.9503	77.227	73.2962	72.5236	76.2061	76.1567	71.186	107.714	90.7082	81.0574	74.1502
	exp7
DUSP4	exp1
	exp2
	exp3
	exp4
	exp5
	exp6	91.4078	91.2751	86.4823	94.183	69.3316	72.1991	66.7965	67.8034	75.6874	84.3907	82.3636	90.0812	83.1822	80.8635	80.1277	81.4347
	exp7
TRIM25	exp1
	exp2
	exp3
	exp4
	exp5	115.692	122.549	112.197	122.808	90.6266	94.9087	71.2652	73.7829	114.032	107.673	92.3374	103.089	74.9026	65.5501	83.192	92.398
	exp6	104.762	92.8119	87.5524	104.121	62.5483	69.2517	62.0988	68.7051	82.6407	82.8117	74.456	65.3994	86.6208	79.2907	81.5375	85.6238
	exp7
MDM2	exp1
	exp2
	exp3
	exp4
	exp5	120.214	115.54	109.87	107.848	98.7059	105.395	73.3024	109.704	83.6891	86.4953	107.044	87.5417	82.605	74.5386	74.5819	81.8616
	exp6	106.528	91.5684	95.5382	98.6442	61.0928	93.3753	64.996	80.9782	73.6568	80.3593	94.0258	85.1247	74.3082	78.3422	103.156	81.3299
	exp7
IRF1	exp1
	exp2
	exp3
	exp4
	exp5	121.765	112.727	114.591	102.512	110.826	100.8	95.7014	105.405	106.958	92.579	97.2362	81.6246	71.2254	85.5166	77.319	80.4392
	exp6	105.942	90.1109	104.732	89.9616	79.0247	65.8505	82.6359	92.0426	73.8983	90.6143	83.8863	93.8366	76.8047	91.0627	93.5032	92.8073
	exp7
EIF4EBP1	exp1
	exp2
	exp3
	exp4
	exp5
	exp6	81.0911	84.9574	90.4586	95.1165	56.3944	68.7404	83.2323	72.9337	74.6277	76.4995	84.1354	76.3557	88.7743	83.9734	82.7704	72.1631
	exp7
HIF1A	exp1
	exp2
	exp3
	exp4
	exp5	85.1638	89.5312	92.6709	95.1075	75.2842	73.1551	71.6197	68.0391	73.1746	81.5006	77.1204	91.2515	67.0823	58.8612	63.0007	67.4518
	exp6	95.1175	91.9181	90.4649	88.4276	77.4471	73.2609	72.5644	64.2947	80.8116	82.1764	88.8667	83.6631	77.6395	84.3711	80.5027	87.5894
	exp7
YBX1	exp1
	exp2
	exp3
	exp4
	exp5	108.78	111.569	99.0223	114.451	86.7975	80.8197	60.8475	68.9231	88.0785	105.751	86.6345	83.1488	65.7333	50.7917	53.9894	62.8057
	exp6	116.616	99.0829	110.243	79.2803	75.3899	93.9049	70.2989	72.8485	72.6377	91.585	97.3746	82.8489	66.2123	89.8876	97.3492	99.1172
	exp7
CDK1	exp1
	exp2
	exp3
	exp4
	exp5	158.348	120.239	136.792	127.279		86.7231	88.1588	80.283	99.1154	104.465	99.4918		66.123	68.3401	78.5555
	exp6		101.312	122.608	116.966		174.236	73.0294	94.2418	91.6732				69.0977	108.587	127.462
	exp7
WIPI1	exp1
	exp2
	exp3
	exp4
	exp5
	exp6	100.423	90.7247	95.8973	93.8501	74.9583	73.3997	71.2074	87.1613	70.3741	89.8892	88.311	86.7559	82.8132	91.4335	82.2669	87.4611
	exp7
CCNB1	exp1
	exp2
	exp3
	exp4
	exp5
	exp6
	exp7
NOTCH1	exp1
	exp2
	exp3
	exp4
	exp5	124.487	150.193	134.342	114.172	126.354	106.299	90.4081	85.7199	103.093	105.568	106.553	101.816	84.4596	71.453	88.3869	95.0973
	exp6	101.805	90.7903	115.299	106.567	82.0752	79.0198	77.8836	82.5584	92.3422	114.262	98.254	101.249	105.353	100.298	99.0211	87.1033
	exp7
MUC1	exp1
	exp2
	exp3
	exp4
	exp5	116.143	126.754	125.408	115.226	98.4792	92.9984	72.198	59.364	89.8923	124.026	90.8141		73.5336	52.7137	64.4821	83.8111
	exp6	86.6485	88.0899	89.4937	108.743	71.1777	79.5264	65.9049	82.2401	85.8759	103.313	84.4662	82.6448	93.1523	103.41	108.407	101.258
	exp7
HES1	exp1
	exp2
	exp3
	exp4
	exp5	131.083	116.37	117.8	127.141	100.319	102.262	87.3202	84.3439	108.24	99.885	114.046	99.6233	71.797	77.6147	96.4987	87.8017
	exp6	91.1346	82.6546	108.376	96.7197	66.8792	92.8413	76.2441	81.2685	100.37	100.276	101.29	100.345	85.4148	88.4476	120.729	90.3774
	exp7
FoxM1	exp1
	exp2
	exp3
	exp4
	exp5	182.262	157.774	160.718	113.181	111.445	118.079	111.389	101.125	109.773	79.6418	114.63	106.833	79.109	65.979	73.1845	105.702
	exp6	102.682	88.2379	110.833	122.773	84.2306	77.9797	84.2655	96.8355	87.9018	98.3118	106.484	83.1831	101.27	91.7431	94.291	64.7815
	exp7	104.877	105.556	116.998	111.258	75.0233	69.5446	63.973	61.3252	80.0537	85.013	83.366	73.6446	63.1769	70.3251	68.3455	75.6556
GJA1	exp1
	exp2
	exp3
	exp4
	exp5	126.922	128.061	136.042	114.866	94.177	99.3465	100.785	102.327	100.345	95.6993	83.5577	94.2901	105.045	99.1211	82.7727	83.893
	exp6	77.8022	74.743	96.1842	94.4501	75.1243	66.6136	79.2947	92.7982	88.5365	84.8712	92.8074	73.1213	95.4007	94.0921	81.1351	73.6576
	exp7
RELA	exp1
	exp2
	exp3
	exp4
	exp5	115.528	112.085	116.149	111.754	88.8886	85.3754	77.0207	66.5426	99.6732	94.3459	100.737	100.588	76.9791	67.6739	85.215	82.7947
	exp6	90.6408	95.1202	108.744	111.046	66.8367	74.2221	70.837	82.614	89.9093	95.1589	90.6264	93.8807	96.2926	88.9071	88.8956	90.5052
	exp7	94.4335	108.195	94.4789	103.985	65.3071	61.834	49.7028	50.4174	62.8385	57.353	72.7569	65.0069	56.6387	53.671	61.0325	68.0164
INSR	exp1
	exp2
	exp3
	exp4
	exp5	132.03	98.0479	122.276	122.105	62.5724	67.0533	60.7806	46.4217	91.8017	121.989	101.616	107.875	60.3558	58.111	77.8697	81.8719
	exp6	88.1672	86.2482	80.6772	96.6402	48.8243	56.3564	49.8247	55.104	88.9982	88.5759	82.4589	94.4035	92.9483	98.4034	88.5203	98.745
	exp7	99.3922	92.8291	87.8031	85.1399	52.2063	56.1301	46.7409	51.5701	58.2743	61.097	73.7283	73.2381	49.6801	52.957	65.9138	58.4282
ERBB3	exp1
	exp2
	exp3
	exp4
	exp5	139.745	130.627	146.424	132.279	97.6843	98.3814	78.3763	81.009	91.4611	94.9045	109.93	97.2492	66.5122	62.6406	73.1385	86.7544
	exp6	100.401	85.9154	97.8972	103.399	60.1929	90.6322	58.5255	88.9876	90.733	93.6347	96.5469	89.9159	82.3197	93.1696	111.94	74.4954
	exp7	106.303	95.4773	99.6537	94.5722	63.1016	60.2197	50.1426	49.9563	64.5491	61.6702	66.8358	71.3709	63.0022	53.841	66.6176	72.2353
CAV1	exp1
	exp2
	exp3
	exp4
	exp5	158.073	137.595	165.552	125.149	124.464	97.8716	117.34	109.223	114.226	100.675	119.3	100.685	58.2875	79.392	94.3246	102.421
	exp6	97.407	85.1549	111.204	95.0612	82.7459	77.3317	85.1375	79.4141	88.7069	90.6024	85.021	81.3842	90.0217	90.4674	94.7315	75.7582
	exp7
PAK1	exp1
	exp2
	exp3
	exp4
	exp5	127.687	142.676	138.053	129.506	93.4001	96.7151	97.4355	92.9947	93.8215	101.405	112.314	87.9214	94.6882	115.509	81.4881	97.8712
	exp6	87.8133	91.5689	121.508	103.566	66.4156	76.1301	89.0279	89.4335	91.2307	94.119	80.3892	72.0777	95.6315	94.3453	85.2109	77.4145
	exp7	100.853	96.2199	95.0828	102.118	65.376	65.094	58.7954	63.549	65.4035	72.495	66.2921	71.9602	71.1921	57.1052	57.6591	71.0796
ATM	exp1
	exp2
	exp3
	exp4
	exp5	120.877	116.529	113.11	121.885	91.2266	108.012	86.4023	92.9866	116.763	112.6	88.9671	103.97	68.7126	75.5133	80.013	81.8229
	exp6	110.056	105.24	105.045	106.483	79.9844	76.9021	84.853	80.4341	100.15	110.432	92.3607	92.0924	86.038	93.4474	80.7999	85.3953
	exp7
RPTOR	exp1
	exp2
	exp3
	exp4
	exp5	20.1405	16.9662	20.7027	20.3373	15.5967	17.6262	17.1092	13.6509	16.7023	17.0122	18.302	14.1435	15.9686	15.5192	18.4324	18.9294
	exp6	37.9917	17.6798	16.4666	21.6756	15.099	14.9441	15.3465	14.4716	17.8362	14.6096	14.5038	14.4055	12.0979	14.7787	14.1829	17.0497
	exp7
EEF2K	exp1
	exp2
	exp3
	exp4
	exp5	117.359	112.652	98.7914	100.458	81.6709	91.8411	74.5926	80.839	87.6808	92.4087	110.711	98.5294	63.4956	69.0015	84.2916	89.439
	exp6	92.919	87.6418	92.0483	96.3704	60.7528	88.1277	54.4932	68.673	71.5256	74.7526	74.6723	82.5519	59.6481	65.6856	103.539	68.0979
	exp7
PRKAA1	exp1
	exp2
	exp3
	exp4
	exp5	139.07	137.225	132.476	112.047	106.502	109.923	109.78	121.561	104.58	110.496	109.197	114.583	84.8135	92.4993	98.7857	100.8
	exp6	87.7404	86.9677	88.4628	81.6669	64.4061	73.6218	76.4713	78.6137	77.6634	84.1261	68.6759	81.6894	69.3634	80.965	79.6817	77.8478
	exp7
PDGFRB	exp1
	exp2
	exp3
	exp4
	exp5
	exp6	84.6319	94.262	131.108	99.2061	78.0185	82.4403	73.5478	85.5715	75.7509	80.7436	73.8634	65.0795	103.336	83.472	75.9568	70.1725
	exp7
ATG7	exp1
	exp2
	exp3
	exp4
	exp5	99.3906	107.547	104.08	93.5717	72.5739	88.7173	74.9762	85.3136	100.585	86.4755	86.6854	97.1061	93.8253	80.0294	75.0309	82.471
	exp6	95.2688	102.689	94.9891	101.312	83.9145	80.5168	78.2982	64.4258	103.219	98.1446	95.4235	89.5268	100.329	87.7869	83.806	89.3729
	exp7
Not transduced_2	exp1
	exp2	90.0803	79.7499	77.9302	72.0201	69.82	60.1806	65.3596	59.1028	67.1119	67.8691	64.844	63.8766	59.7566	66.858	61.954	59.9988
	exp3
	exp4
	exp5	95.5857	95.8116	116.145	99.0602	91.3098	91.8608	88.1128	86.149	92.3077	85.1485	94.8651	77.5129	102.189	97.7226	78.5439	88.223
	exp6	100.315	102.9	101.029	93.0914	69.3305	82.1877	57.0021	61.0872	91.5875	90.4174	92.7437	86.1285	71.5805	81.1115	92.2593	103.889
	exp7
CTRL+GEFITINIB	exp1	89.9441	86.3032	74.9856	89.8036	31.4846	27.9686	28.4446	24.9346
	exp2	91.1033	88.0615	102.814	88.7724	31.5669	29.0591	28.787	28.0536
	exp3
	exp4
	exp5
	exp6
	exp7
