# Supplementary material for: Combined targeting of G protein‐coupled receptor and EGF receptor signaling overcomes resistance to PI3K pathway inhibitors in PTEN‐null triple negative breast cancer
Source: EMBO Mol Med. 2020 Jul 16;12(8):e11987. doi: 10.15252/emmm.202011987 (PMC7411640; doi:10.15252/emmm.202011987)
Supplement: Supplementary file 5 — Table EV4 [file EMMM-12-e11987-s005.xlsx]

## Sheet: Sheet1
Table EV4. Data from GPCR drug screening. Drugs are listed on the left column and are annotated with their targets (second column on the left). They were screened in combination with drugs and concentrations listed in the top raw of the table. Numbers represent the mean z scores of DAPI- normalised fluorescence signals for each combination.
	Target	10uM Vehicle	1uM Vehicle	0.1uM Vehicle	10uM GDC0941	1uM GDC0941	0.1uM GDC0941	10uM Lapatinib	1uM Lapatinib	0.1uM Lapatinib
Loxapine (succinate)	5-HT Receptor;5-HT Receptor	-1.15	0.51	-3.1	0.7	-1.48	-2.05	1.22	0.44	0.59
Octreotide (acetate)	Somatostatin Receptor	-0.73	-1.74	-1.81	0.59	-1.28	-0.9	1.9	1.24	-0.4
Solifenacin (Succinate)	mAChR;mAChR	-0.65	-0.07	-1.67	1.65	-0.82	-1.04	1.13	0.18	0.9
Scopine (hydrochloride)	Adrenergic Receptor	-1.09	-0.32	-1.21	1.05	0.29	0.8	0.28	0.76	-0.38
Azelastine (hydrochloride)	Histamine Receptor;Histamine Receptor	0.16	0.24	-0.51	0.6	-0.67	0.61	-0.25	1.48	1.32
Regadenoson	Adenosine Receptor	0.29	-0.35	-0.12	1.19	-0.88	-0.8	1.71	0.42	1.03
Ipratropium (bromide)	mAChR;mAChR	-0.61	-1.49	-1.1	-0.02	-1.66	-1.07	0.28	-0.08	-0.05
Alvimopan (dihydrate)	Opioid Receptor;Opioid Receptor	-0.86	-1.67	-1.88	-0.22	-1.42	-1.14	0.49	-0.34	0.12
Betaxolol	Adrenergic Receptor	-0.54	-0.1	-1.33	0.15	-0.71	-0.77	0.69	0.76	0.92
L-Epinephrine	Adrenergic Receptor	-0.3	-0.06	-0.58	0.44	0.41	0	2.36	3.56	1.93
Methylprednisolone	Glucocorticoid Receptor;Autophagy	0.51	0.18	0.58	0.3	-1.17	-0.92	3.09	2.79	1.6
Ziprasidone (hydrochloride monohydrate)	Dopamine Receptor;Dopamine Receptor;5-HT Receptor;5-HT Receptor	-5.97	-1.2	-0.15	-5.1	-0.23	0.4	-9.79	0.92	0.5
Tropicamide	mAChR;mAChR	-0.17	-0.97	-0.48	0.17	-0.53	0.09	1.42	1.03	0.79
Melatonin	Melatonin Receptor;Melatonin Receptor;Autophagy	-0.21	-1.56	-0.78	-1.25	-0.75	0.18	0.24	1.33	0.9
Fimasartan	Angiotensin Receptor	-0.04	-0.62	0.18	0.34	-0.34	0.45	1.66	0.41	1.11
Amezinium (methylsulfate)	Adrenergic Receptor	0.03	-0.23	-0.07	-0.21	0.07	0.57	1.19	0.99	1.15
Cyproheptadine (hydrochloride sesquihydrate)	Histamine Receptor;Histamine Receptor;5-HT Receptor;5-HT Receptor	-0.87	-1.74	-1	0.49	-0.3	-0.04	-0.96	1.97	0.6
Clozapine	Dopamine Receptor;Dopamine Receptor	-0.32	-2.56	-1.8	-0.16	-1.18	-0.36	-0.32	0.54	0.37
Solifenacin (hydrochloride)	mAChR;mAChR	-1.36	-2.02	-0.91	0.75	-0.44	0.37	1.12	-0.4	0.14
Trospium (chloride)	mAChR;mAChR	-1.07	-2.21	-1.08	-0.76	-1.5	-0.07	0.26	-0.28	-0.25
Levodropropizine	Histamine Receptor;Histamine Receptor	-0.68	-1.05	-0.26	-0.63	-0.89	-0.47	0.66	-0.62	0.47
Alcaftadine	Histamine Receptor;Histamine Receptor	-0.66	-1.42	-1.14	-0.88	-0.86	-0.17	1.09	0.15	0.86
Rizatriptan (benzoate)	5-HT Receptor;5-HT Receptor	-1.1	-1.13	0.21	-1.62	-1.44	-0.98	0.19	-0.44	0.17
Clemizole (hydrochloride)	HCV Protease;Histamine Receptor;Histamine Receptor;HCV	-1.37	-2.55	-1.19	-3.06	-2.66	-2.25	0.26	0.96	0.03
GRA Ex-25	Glucagon Receptor	-1.64	-2.07	-1.45	-3.4	-2.44	-1.24	-4.75	-0.29	1
Mirtazapine	5-HT Receptor;5-HT Receptor	-0.48	-1.75	-0.87	0.65	0.47	0.2	0.99	0.96	0.22
SB-408124 (Hydrochloride)	Orexin Receptor (OX Receptor)	-0.86	0.01	-0.73	-0.95	-0.27	-1.42	-0.93	0.63	-0.43
Ciclesonide	Glucocorticoid Receptor	-1.25	-0.52	-0.43	-3.85	-0.19	-0.76	0	-2.8	-0.33
AM966	LPL Receptor	0.02	0.31	-0.55	0.23	0.13	0.17	0.28	0.93	0.7
Cetirizine (dihydrochloride)	Histamine Receptor;Histamine Receptor	0.52	-0.31	-0.79	-0.15	-0.04	-0.41	0.74	0.09	-0.16
DREADD agonist 21	mAChR;mAChR	-0.53	-0.21	-0.61	-0.11	-0.02	-0.36	-1.74	-1.5	-0.5
Oxymetazoline (hydrochloride)	Adrenergic Receptor	-0.03	-0.91	-1.31	0.28	0.22	-0.42	-0.17	-0.42	0.23
BRL 54443	5-HT Receptor;5-HT Receptor	0.06	-0.52	-0.63	0.22	0.25	-0.33	0.55	0.72	0.66
Pranlukast	Leukotriene Receptor	-0.36	-0.48	-0.47	0.87	0.61	-0.21	0.55	1.1	0
Dihydroergotamine (mesylate)	5-HT Receptor;5-HT Receptor	0.86	0.95	0.93	1.05	0.36	1.28	0	1.4	0.2
Hydrocortisone	Glucocorticoid Receptor	-2.96	0.69	0.52	-4.8	-0.97	0.49	-4.13	1.3	1.42
JNJ-7777120	Histamine Receptor;Histamine Receptor	0.18	-0.3	-0.07	0.27	0.29	1.36	-0.96	-0.29	0.14
Iloperidone	Dopamine Receptor;Dopamine Receptor;5-HT Receptor;5-HT Receptor	0.38	-0.7	-0.07	0.52	-0.48	1.24	-0.23	0.27	-0.23
Orexin 2 Receptor Agonist	Orexin Receptor (OX Receptor)	-2.44	0.63	0.71	-5.29	-0.13	0.27	-4.23	0.76	1.35
Clebopride (malate)	Dopamine Receptor;Dopamine Receptor	0.29	0.5	1.18	0.46	0.44	0.55	-0.14	0.4	0.41
UNBS5162	CXCR;CXCR;Autophagy	0.12	0.29	-0.9	1.29	4.63	1.25	7.09	2.62	0.53
Loratadine	Histamine Receptor;Histamine Receptor	-1.25	-1.35	-0.69	-1.77	-0.55	0.15	-0.82	-1.3	-0.51
JNJ16259685	mGluR	0.02	0.27	0.38	-0.83	0.06	0.37	0.85	-0.2	0.26
Ramosetron (Hydrochloride)	5-HT Receptor;5-HT Receptor	-0.92	-1.92	-0.48	-1.27	-1.12	0.04	0	-0.32	-0.85
Lixivaptan	Vasopressin Receptor	0.62	-0.41	-0.06	-2.79	-1.4	-0.16	-0.79	0	0.6
Darifenacin (hydrobromide)	mAChR;mAChR	0.03	-0.75	-0.22	-1.6	-0.22	-0.12	-1.5	-0.5	0.82
Taprenepag	Prostaglandin Receptor	-0.73	-0.28	0.23	-0.91	-0.31	0.79	0.34	0.33	0.53
Betamethasone	Glucocorticoid Receptor	-0.96	-3.19	0.01	-1.59	-2.53	-1.26	1.5	0.9	1.99
Bilastine	Histamine Receptor;Histamine Receptor	-0.28	-1.04	1.22	0.51	-1.29	-0.46	0.94	-1.07	-1.1
UK 14,304 (tartrate)	Adrenergic Receptor	0.14	1.86	1.81	0.91	1.11	2.07	1.2	0.87	0.5
Chlorphenoxamine	Histamine Receptor;Histamine Receptor	-4.5	-0.25	-0.43	-4.26	1.03	-0.16	-7.36	0.74	-0.81
Pranlukast (hemihydrate)	Leukotriene Receptor	0.31	0.7	-0.54	1.61	0.66	0.7	1.07	1.23	-0.53
Chlorprothixene	Dopamine Receptor;Dopamine Receptor	0.41	-0.07	-1.61	0.1	0	-0.56	-3.66	-0.97	-0.06
Prednisolone	Glucocorticoid Receptor	0.05	0.06	-0.63	0.01	-1.16	-1.53	1.18	1.12	0.42
Granisetron (Hydrochloride)	5-HT Receptor;5-HT Receptor	-0.01	0.15	-0.61	1.08	0.3	-0.11	0.62	0.16	-0.57
Tropisetron	5-HT Receptor;5-HT Receptor	0.31	0.77	-0.5	0.73	0.32	-0.46	1.44	0.72	0.03
Pitolisant (hydrochloride)	Histamine Receptor;Histamine Receptor	-0.12	0.61	-0.26	0.75	0.32	-0.07	-0.69	-0.29	-0.06
Ranitidine (hydrochloride)	Histamine Receptor;Histamine Receptor	0.29	-0.35	-0.02	0.47	-0.07	-0.39	0.54	0.92	0.35
Chlorpromazine (hydrochloride)	Dopamine Receptor;Dopamine Receptor;Autophagy;5-HT Receptor;5-HT Receptor;Potassium Channel;Sodium Channel	3.4	1.27	0.81	0.58	0.64	0.03	-1.09	0.1	-0.04
Epinastine	Histamine Receptor;Histamine Receptor	0.35	0.14	-0.5	-0.05	1.49	1.62	-0.81	1.11	1.33
Pramipexole (dihydrochloride)	Dopamine Receptor;Dopamine Receptor;Autophagy	0.17	0.05	0.89	0.87	0.27	0.38	0.31	0.3	0.82
Noscapine	Autophagy;Sigma Receptor	0.47	0.17	0.38	0.49	0.78	-0.12	0.12	-0.15	0.69
Tolazoline (hydrochloride)	Adrenergic Receptor	0.92	1	0.19	1.08	1.31	0.34	0.41	0.53	0.41
Tegaserod (maleate)	5-HT Receptor;5-HT Receptor	-10.32	0.59	0.22	-6	-2.2	-0.79	-12.14	-1.29	0.24
Adrafinil	Adrenergic Receptor	-0.05	-0.91	-1	-0.02	-0.36	1.05	0.28	0	-0.22
Bambuterol (hydrochloride)	Adrenergic Receptor	-0.4	-0.62	-0.26	-0.5	-0.71	-0.62	0.49	-1.48	-1.13
Dolasetron	5-HT Receptor;5-HT Receptor	-0.46	-0.71	-0.48	-0.34	-0.26	1.38	-0.11	-0.12	0.67
Fexofenadine (hydrochloride)	Histamine Receptor;Histamine Receptor	-0.42	-0.93	-0.52	-0.31	-0.17	0.36	-0.84	-0.42	-1.12
Quetiapine (fumarate)	Dopamine Receptor;Dopamine Receptor;5-HT Receptor;5-HT Receptor	-0.03	-0.4	-0.29	-0.84	-0.34	-1.07	0.29	-1.22	0.4
Betahistine (dihydrochloride)	Histamine Receptor;Histamine Receptor	-0.72	-0.98	-0.86	-1.02	-0.29	0.03	0.1	-0.79	-0.29
Clomipramine (hydrochloride)	Dopamine Receptor;Dopamine Receptor;5-HT Receptor;5-HT Receptor	-1.14	-2.24	-1.47	-1.98	-0.08	-0.29	-3.26	-1.69	-0.7
Triamcinolone (acetonide)	Glucocorticoid Receptor	-1.2	-2.18	-0.33	-1.69	-1.83	-1.9	1.39	0.98	1.7
AMG 837 (calcium hydrate)	GPR40	-1.01	0.68	-1.44	-1.59	-0.02	0.14	-0.77	0.85	0.32
Cimetidine	Histamine Receptor;Histamine Receptor	-0.63	-0.35	-0.14	0.86	0.24	0.51	0.64	0.16	-0.49
MK-0557	Neuropeptide Y Receptor	0.3	0	0.06	0.73	0.1	-0.22	-0.47	-0.18	-0.1
Clenbuterol (hydrochloride)	Adrenergic Receptor	0.37	0.8	0.78	1.42	-0.03	0.54	1.64	2.34	0.77
Pimavanserin tartrate	5-HT Receptor;5-HT Receptor	-5.03	0.35	-0.74	-3.99	0.48	-0.96	-6.18	-1.5	-1.1
CASIN	Ras	-9.39	0.44	0.65	-5.16	-0.89	-0.4	-8.66	-2.18	-0.22
SA4503 (dihydrochloride)	Sigma Receptor	-0.47	0.2	-0.24	0.13	-0.16	-0.53	-0.13	0.52	-0.23
Seratrodast	Prostaglandin Receptor	0.08	0.02	0.07	1.01	-0.7	-0.75	1.15	0.01	-0.43
TCS-OX2-29	Orexin Receptor (OX Receptor)	-0.05	0.01	0.4	0.85	0.07	-0.48	0.87	0.78	-0.48
Brompheniramine (maleate)	Histamine Receptor;Histamine Receptor	0.3	1.16	-0.68	0.58	-0.52	0.08	-0.17	-0.37	-0.39
VU0357017 (hydrochloride)	mAChR;mAChR	1.13	0.83	0.55	0.96	0.31	0.6	-0.15	-0.3	1
Homatropine (methylbromide)	mAChR;mAChR	1.2	0.35	0.95	0.87	1.34	1.41	1.2	0.59	0.56
AC-55541	Protease-Activated Receptor (PAR)	0.95	0.65	-0.11	0.96	0.22	-0.44	0.13	0.14	0.63
Dolasetron (Mesylate hydrate)	5-HT Receptor;5-HT Receptor	0.62	0.13	-0.26	0.52	-0.17	1.12	-0.24	0.3	1.19
SB-334867 (free base)	Orexin Receptor (OX Receptor)	0.79	0.1	0.65	0.6	0.19	0.46	-1.8	-0.21	-0.17
Piperoxan (hydrochloride)	Adrenergic Receptor	0.8	0.71	0.86	0.28	0.91	1.08	0.61	0.25	1.29
CGS 21680 (Hydrochloride)	Adenosine Receptor	-0.14	0.13	-0.21	0.05	0.1	0.32	1.28	-0.2	-0.65
Naratriptan (hydrochloride)	5-HT Receptor;5-HT Receptor	0.18	-0.81	-0.49	-0.23	-0.04	0.04	0.4	-1.02	-0.67
Ebrotidine	Histamine Receptor;Histamine Receptor	-1.7	0.12	0.14	-4.2	-0.89	0.73	-3.36	-0.64	-0.3
Diphylline	Phosphodiesterase (PDE);Adenosine Receptor	-0.15	-0.08	0.18	-0.54	-0.8	0.41	-0.14	-0.66	-0.34
SB-222200	Neurokinin Receptor;Neurokinin Receptor	-1.64	0.14	-0.49	-4.55	-1.97	-0.97	-3.25	-2.56	-0.8
Cinacalcet	CaSR	-6.21	-0.87	-0.45	-5.01	-0.24	0.07	-7.68	-1.46	-0.29
BAN ORL 24	Opioid Receptor;Opioid Receptor	-0.4	-1.28	-0.5	-1.61	0.46	-0.39	-1.57	-0.96	-0.26
Cortodoxone	Glucocorticoid Receptor	-0.43	-1.94	-1.17	-0.95	-0.56	0.33	1.37	1.18	0.09
L-Epinephrine (Bitartrate)	Adrenergic Receptor	-0.23	-0.97	-0.56	0.93	0.3	-1.12	2.5	3.13	2.65
Aclidinium (Bromide)	mAChR;mAChR	-0.87	-0.71	-1.77	0.75	0.6	-0.5	1.09	0.62	-0.88
Fenoldopam (mesylate)	Dopamine Receptor;Dopamine Receptor	0.83	-0.11	-0.5	1.13	2.29	0.14	-0.01	0.31	-0.75
Esmolol (hydrochloride)	Adrenergic Receptor;Autophagy	-0.19	0.64	-0.06	1.52	0.82	0.37	0.09	0.08	-0.37
Vortioxetine	5-HT Receptor;5-HT Receptor	-6.93	-0.53	-1.35	-5.05	-0.84	-0.46	-7.7	-1.59	-0.89
Dexchlorpheniramine (maleate)	Histamine Receptor;Histamine Receptor	-0.33	-0.44	-0.71	0.61	-0.5	-0.31	-0.08	-1.82	-1.72
Almotriptan (malate)	5-HT Receptor;5-HT Receptor	0.38	-0.32	-0.2	0.95	-0.67	-0.12	0.57	0.71	1.05
Trimebutine (maleate)	Opioid Receptor;Opioid Receptor	0.51	0.57	-0.04	1.12	0.24	-0.72	1.5	-0.53	-0.41
Mirabegron	Adrenergic Receptor	0.56	1.07	0.64	0.91	1.4	0.31	1.75	0.03	0.89
Mosapride (citrate)	5-HT Receptor;5-HT Receptor	0.79	0.97	0.59	0.76	0.37	0.57	0.46	-1.07	0.53
Guanfacine (hydrochloride)	Adrenergic Receptor	0.38	-0.03	0.68	0.64	0.57	0.11	0.23	0.13	-0.04
Budesonide	Glucocorticoid Receptor	-0.2	1.45	0.71	-0.53	-0.56	-0.74	-0.12	1.09	1.17
Pregnenolone	Autophagy;Cannabinoid Receptor	0.85	0.66	1.02	1.58	1.23	0.85	1.58	-0.53	0.54
Cariprazine (hydrochloride)	Dopamine Receptor;Dopamine Receptor;5-HT Receptor;5-HT Receptor	1.3	0.25	0.77	0.26	0.71	0.59	-1.23	0.02	0.54
Theophylline	Phosphodiesterase (PDE);Adenosine Receptor;Autophagy	0.71	0.18	1.19	0.11	-0.2	0.72	0.16	0.53	0.04
Atipamezole	Adrenergic Receptor	0.81	0.6	1.03	0.08	0.89	0.8	-0.83	0.18	0.35
Xylometazoline (hydrochloride)	Adrenergic Receptor	-0.38	-0.12	0.35	0.43	-0.27	0.54	-0.12	-0.26	0.24
Histamine	Histamine Receptor;Histamine Receptor	0.58	-0.23	-0.13	0	-0.45	0.69	1.34	-0.07	0.57
Telmisartan	Autophagy;Angiotensin Receptor	0.35	0.3	0.35	0.54	-0.27	0	1.6	-0.49	0.4
Fluocinolone (Acetonide)	Glucocorticoid Receptor	-0.53	0.44	1.17	-0.92	-2.21	-1.34	0.83	0.7	-0.12
Mifepristone	Progesterone Receptor;Glucocorticoid Receptor;Autophagy	-0.01	0.7	0.28	-2.47	-0.5	0.03	1.14	-0.59	0.61
Siponimod	LPL Receptor	0.15	0.51	0.32	-0.49	0.98	1.22	0.38	1.09	1.11
Lorcaserin (Hydrochloride)	5-HT Receptor;5-HT Receptor	-0.95	-0.53	-0.09	-1	0.12	0.17	-0.25	0.44	-0.45
Goserelin (acetate)	GNRH Receptor	0.21	-2.7	0.78	-1.26	-0.75	-0.09	0.37	0.17	1.14
Proxyphylline	Adenosine Receptor	-0.72	-0.54	-0.6	0.64	-0.37	-0.49	0.19	-0.02	0.45
Sertindole	Dopamine Receptor;Dopamine Receptor;Autophagy;5-HT Receptor;5-HT Receptor	-4.35	-0.01	-0.84	-4.7	-0.52	-0.38	-6.25	1.07	-0.06
ICI 118,551 (hydrochloride)	Adrenergic Receptor	0.46	-0.07	1.36	1.2	1.22	0.22	-1.56	0.88	-0.26
Oxybutynin (chloride)	mAChR;mAChR	0.53	0.07	-0.58	1.35	1.1	0.01	0.51	-0.33	0.07
CCG-63808	RGS Protein	-0.48	-0.12	-0.83	0.33	0.69	-0.39	1.14	0.41	-0.25
Ketotifen (fumarate)	Histamine Receptor;Histamine Receptor	0.26	0.58	-0.91	0.55	-0.2	-0.63	-0.44	-1.17	-0.6
Ro 10-5824 (dihydrochloride)	Dopamine Receptor;Dopamine Receptor	0.42	0.46	0.02	-1.36	0.33	-0.27	-1.65	-0.53	0.97
Moxonidine	Imidazoline Receptor;Imidazoline Receptor	0.7	0.23	0.38	0.49	0.27	-0.5	0.68	-0.04	0.1
VUF10460	Histamine Receptor;Histamine Receptor	1.14	0.36	-0.46	0.39	0.11	0.92	0.06	0.29	0.56
Antazoline (hydrochloride)	Histamine Receptor;Histamine Receptor	1.23	0.68	0.79	0.27	0.15	0.54	0.23	0.63	-0.07
Adomeglivant	Glucagon Receptor	-6.79	0.76	1.32	-4.72	-1.3	0.71	-7.2	-0.27	-0.67
Loperamide (hydrochloride)	Opioid Receptor;Opioid Receptor;Autophagy	-0.37	1.01	1.3	-1.31	0.49	0.38	-3.22	-0.68	0.48
Batefenterol	mAChR;mAChR;Adrenergic Receptor	0.38	1.74	1.29	-3.26	-0.34	0.62	-4.13	0.99	2.79
Prednisone	Glucocorticoid Receptor	0.94	0.58	0.78	0.55	0.49	1.07	1.24	0.88	0.63
Baohuoside I	Apoptosis;CXCR;CXCR	-7.08	1.76	1.12	-5.72	-0.81	1.28	-5.94	0.41	0.33
Cortisone	Glucocorticoid Receptor	1.14	1.15	1.52	0.47	0.51	-0.15	0.58	0.56	0.88
Tozadenant	Adenosine Receptor	0.82	0.63	0.83	0.02	-1.05	1.45	0.77	-0.43	0.07
Adrenalone (hydrochloride)	Adrenergic Receptor	0.39	-0.27	-0.04	0.18	-0.45	0.29	1.2	-0.22	-0.35
NPS-2143 (hydrochloride)	CaSR	-9.7	-12.73	0.07	-6	-8.6	-1.13	-12.17	-17.58	-0.77
Metoclopramide (hydrochloride hydrate)	Dopamine Receptor;Dopamine Receptor	0.05	-0.45	0.35	-0.35	-0.39	0.06	0.77	0.37	-0.2
N6-Cyclohexyladenosine	Adenosine Receptor	0.6	1.38	0.35	-0.37	1.32	1.54	1.37	0.72	0.8
Mebhydrolin (napadisylate)	Histamine Receptor;Histamine Receptor	0.64	0.09	0.16	-0.29	0.78	0.08	-1.06	0.36	0.71
CJ-42794	Prostaglandin Receptor	0.3	0.73	0.69	-0.64	0.54	0.95	0.18	0.3	0.72
Dimenhydrinate	Histamine Receptor;Histamine Receptor	-0.02	-2.22	0.48	-1.22	-0.44	-0.62	0.01	-1.06	0.9
Sarpogrelate (hydrochloride)	5-HT Receptor;5-HT Receptor	-0.15	-2.33	-0.71	0.63	-0.3	-0.85	-0.51	0.18	0.37
Tizanidine (hydrochloride)	Adrenergic Receptor	0.54	0.36	1.52	1.42	1.18	1.44	-0.07	0.93	0.93
Otilonium (bromide)	mAChR;mAChR	0.94	-0.39	-0.18	-1.43	1.3	0	2.8	0.83	0.04
Synephrine (hydrochloride)	Adrenergic Receptor	0.24	-0.55	0.89	1.02	0.84	-0.44	0.35	-0.11	-0.85
Tranilast	Angiotensin Receptor	0.33	0.23	-0.03	1.77	1.88	2.16	-0.19	-0.19	-0.9
Roxatidine (Acetate Hydrochloride)	Histamine Receptor;Histamine Receptor	0.91	0.68	0.71	0.24	0.64	0.18	0.32	-0.3	0.58
Perphenazine	Dopamine Receptor;Dopamine Receptor;Histamine Receptor;Histamine Receptor;Adrenergic Receptor;5-HT Receptor;5-HT Receptor	0.82	0.65	0.94	-1.28	1.29	0.22	-5.07	-0.67	0.68
Aprepitant	Neurokinin Receptor;Neurokinin Receptor	0.64	0.62	0.31	-1.22	0.64	0.66	-1.02	0.85	1.18
Cortisone (acetate)	Glucocorticoid Receptor	0.93	0.8	0.56	0.51	1.42	0.31	1.06	0.92	0.83
Fenspiride (Hydrochloride)	Histamine Receptor;Histamine Receptor;Adrenergic Receptor	1.01	0	1.02	0.59	0.55	1.85	0.67	-0.08	-0.71
Methacholine (chloride)	mAChR;mAChR	1	0.87	1.06	0.63	-0.82	0.27	0.47	0.49	0.51
(R)-(-)-Phenylephrine (hydrochloride)	Adrenergic Receptor	1.13	0.87	0.77	0.67	0.85	1.11	1.18	0.67	0.82
Montelukast (sodium)	Leukotriene Receptor;Autophagy	1.39	1.25	1.13	0.45	0.16	0.87	0.97	0.02	0.59
Terbutaline (sulfate)	Adrenergic Receptor	1.44	0.87	1.23	0.52	-0.24	0.81	1.51	2.83	1.4
Alprenolol (hydrochloride)	5-HT Receptor;5-HT Receptor	1.12	0.43	0.5	0.45	0.25	1.89	-0.09	-0.42	0.78
Promazine (hydrochloride)	Dopamine Receptor;Dopamine Receptor	0.4	0.59	0.88	-0.07	-0.8	0.36	-1.25	-0.93	-0.62
Ticagrelor	P2Y Receptor	1.13	1.57	1.02	-1.29	0.34	1.97	0.02	0.77	1.13
Octopamine (hydrochloride)	Adrenergic Receptor	1.09	0.96	1.43	0.26	-0.95	0.13	0.86	0.18	0.11
Desloratadine	Histamine Receptor;Histamine Receptor	0.51	0.04	-0.53	-0.48	0.29	-1.09	-1.96	-0.88	-0.56
Trimipramine (maleate)	Adrenergic Receptor;5-HT Receptor;5-HT Receptor	-0.39	-0.14	-0.16	-1.05	-1.11	-0.45	-2.53	-1.25	-0.25
Bepotastine (Beslilate)	Histamine Receptor;Histamine Receptor	0.56	0	0.13	-0.72	-0.66	-1.04	-0.17	-0.61	0.33
Histamine (phosphate)	Histamine Receptor;Histamine Receptor	0.1	-0.15	-0.28	-0.41	1.23	-0.68	-0.13	-0.18	0.86
Tasimelteon	Melatonin Receptor;Melatonin Receptor	0.27	0.38	0.02	-1.06	-0.29	0.9	-0.25	0.79	-0.28
Palonosetron (Hydrochloride)	5-HT Receptor;5-HT Receptor	-0.33	-0.84	0.62	-0.7	-0.23	-0.56	0.4	1.2	0.67
SQ22536	Adenylate Cyclase	-0.21	-1.25	1.17	0.45	-0.75	-1.06	-0.67	-0.22	-0.57
Salmeterol (xinafoate)	Adrenergic Receptor	2.28	0.21	1.24	1.01	1.18	1.09	-2.27	1.81	1.5
SB-674042	Orexin Receptor (OX Receptor)	0.17	-1.49	1.98	0.95	0.45	-0.15	0.29	-0.34	-0.35
Tropisetron (Hydrochloride)	5-HT Receptor;5-HT Receptor	-0.04	-0.23	0.48	0.95	0.1	-0.59	-0.2	0.64	-0.65
CTEP	mGluR	-9.2	-0.59	1.08	-5.83	-1.5	-0.44	-11.8	-3.72	-0.8
Rolapitant	Neurokinin Receptor;Neurokinin Receptor	-0.65	1.04	0.77	-4.35	-0.34	-0.47	-3.8	-0.81	0.29
SCH 527123	CXCR;CXCR	2.26	1.15	1.67	0.29	0.25	0.47	-0.41	0.05	0.21
Glycopyrrolate	mAChR;mAChR	1.14	1.14	1.74	0.59	0.33	0.44	0.25	-0.05	0.34
Ciproxifan (maleate)	Histamine Receptor;Histamine Receptor	0.21	0.28	1	-0.58	1.1	0.77	-0.62	0.37	-0.42
Misoprostol	Prostaglandin Receptor	1.59	0.85	0.75	0.36	1.29	1.58	0.67	0.74	0.81
Betamethasone dipropionate	Glucocorticoid Receptor	0.82	2.21	2.44	-0.51	-0.76	0	-0.45	1.54	1.29
Metoprolol (Succinate)	Adrenergic Receptor	1.15	1.08	0.61	0.44	0.31	2.61	-0.38	0.24	-1.38
AMD-070 (hydrochloride)	CXCR;CXCR	-3.01	4.21	2.3	-4.2	-0.8	1.28	-3.44	0.55	-0.05
Mianserin (hydrochloride)	Histamine Receptor;Histamine Receptor	1.67	0.72	1	1	-0.3	0.67	-0.76	-0.29	0.12
[D-Ala2]leucine-enkephalin	Opioid Receptor;Opioid Receptor	1.34	0.38	1.67	-0.29	0.16	1.7	0.01	0.5	-0.37
Medetomidine (hydrochloride)	Adrenergic Receptor	0.41	0.35	1.23	0.08	-0.54	-0.2	0.79	-0.64	0.17
PF-4136309	CCR;CCR	0.76	1.18	0.77	-0.86	-0.42	1.37	-0.77	-0.34	-0.43
Atipamezole (hydrochloride)	Adrenergic Receptor	1.24	1.16	0.31	-0.61	-1.15	-0.07	0.37	-1.25	-0.62
MDA 19	Cannabinoid Receptor	0.59	0.21	0.05	-2.97	-1.06	-0.9	-0.75	0	-1.06
Fosaprepitant (dimeglumine)	Neurokinin Receptor;Neurokinin Receptor	0.39	-0.4	0.28	-2.28	-1.24	-1.13	-0.65	-1.12	-0.41
MK-2894	Prostaglandin Receptor	0.73	-0.21	1.08	-1.42	-1.5	-0.88	-0.58	-0.68	-0.8
Domperidone	Dopamine Receptor;Dopamine Receptor	1.62	-0.6	0.4	0.19	-0.22	-0.94	0.25	-0.79	0.04
Org 27569	Cannabinoid Receptor	0.27	-0.03	0.79	-1.02	0.15	-0.41	-0.3	0.27	0.08
Famotidine	Histamine Receptor;Histamine Receptor	-0.29	-0.14	-1.3	-1.24	-1.48	-0.9	-0.34	0.38	-0.36
Rebamipide	Prostaglandin Receptor	0.16	-2.45	0.18	0.69	0.33	0.03	1.1	0.32	0.23
Thioridazine (hydrochloride)	Dopamine Receptor;Dopamine Receptor;Autophagy;5-HT Receptor;5-HT Receptor	-7.88	-0.18	-0.82	-5.09	1.54	1.03	-8.27	-0.06	0.66
Sotalol (hydrochloride)	Adrenergic Receptor	0.37	-0.11	1.24	1.31	1.23	0.82	1.24	0.26	0.77
Acebutolol (hydrochloride)	Adrenergic Receptor	-0.08	-0.34	0.53	1.02	1.4	1.4	0.15	0.7	0.39
Ambrisentan	Endothelin Receptor	-0.07	0.55	-0.4	1.18	0.57	1.04	0.5	0.01	0.25
Alfuzosin	Adrenergic Receptor	-0.19	0.13	0.03	0.81	0.46	-0.96	0.71	-0.14	-0.34
Dexmedetomidine (hydrochloride)	Adrenergic Receptor;Autophagy	1.08	1.37	1.08	0.32	0.15	0.67	0.38	0.07	0.96
Clemastine (fumarate)	Histamine Receptor;Histamine Receptor;Autophagy	1.46	0.82	1.3	0.73	1.54	0.32	-3.01	0.67	1.25
Trifluoperazine (dihydrochloride)	Dopamine Receptor;Dopamine Receptor	-4.02	0.64	0.49	-4.47	1.46	1.14	-5.54	-2.17	-0.57
Gallamine Triethiodide	mAChR;mAChR	0.47	0.58	0.83	0.5	-0.17	2.01	-0.13	0.47	-0.53
Loxapine	5-HT Receptor;5-HT Receptor	0.95	1.66	0.59	0.6	0.76	1.82	-0.55	0.8	-0.11
Clonidine (hydrochloride)	Adrenergic Receptor	1.03	0.67	0.71	0.37	0.13	1.25	0.75	-0.49	0.19
Triflupromazine (hydrochloride)	Dopamine Receptor;Dopamine Receptor;Autophagy	2.53	0.76	1.13	-0.42	0.13	2.25	-2.74	0.1	0.07
Carbamoylcholine (chloride)	mAChR;mAChR;nAChR;nAChR	0.87	0.62	1.02	0.06	-0.65	1.23	0.02	-0.16	-0.52
Trihexyphenidyl (hydrochloride)	mAChR;mAChR	0.56	0.27	0.44	-0.3	-1.23	2.07	-0.52	-0.67	0.66
Silodosin	Adrenergic Receptor	0.57	0.25	0.23	-0.57	-0.98	-0.37	-0.02	-0.13	0.57
Imidafenacin	mAChR;mAChR	0.28	1.02	1.44	-0.05	-0.78	1.13	0.38	0.48	-0.17
Isoprenaline (hydrochloride)	Adrenergic Receptor	1.65	1.48	1.15	0.63	0.47	0.91	2.74	2.64	2.52
Sumatriptan (succinate)	5-HT Receptor;5-HT Receptor	0.55	0.57	1.14	0.01	-0.11	-0.9	0.48	-1.03	-0.57
Ethamsylate	Prostaglandin Receptor	0.76	-0.35	1.29	0	-0.82	0.12	-0.05	-0.07	0.02
Oxybutynin	mAChR;mAChR	-0.04	0.18	1.15	-0.77	0.12	-0.85	0.75	0.18	-0.28
Nefazodone (hydrochloride)	Adrenergic Receptor;5-HT Receptor;5-HT Receptor	-1.26	0.41	0.21	-4.37	0.31	-0.4	-2.37	0.24	-0.08
Cyproheptadine (hydrochloride)	5-HT Receptor;5-HT Receptor	0.16	0.54	0.74	-0.64	0.98	0.01	-1.26	-0.07	0.26
Nizatidine	Histamine Receptor;Histamine Receptor	1.38	-0.08	-0.28	-1.38	-0.24	1.32	0.52	0.85	1.4
WAY-100635 (maleate salt)	5-HT Receptor;5-HT Receptor	-0.79	-1.94	-0.41	-0.49	-0.45	-0.61	0.26	1.19	-1.61
Vortioxetine (hydrobromide)	5-HT Receptor;5-HT Receptor	-9.37	-0.71	-0.99	-5.79	0.02	0.31	-11.4	-1.59	-0.73
AZD1981	CRTH2 (GPR44);CRTH2 (GPR44)	-0.17	-0.32	0.2	0.52	0	0.21	0.08	-0.5	-0.61
Fluticasone (propionate)	Glucocorticoid Receptor	-0.43	0.11	0.2	0.26	-0.91	-1.73	-0.29	0.37	-0.4
(RS)-Butyryltimolol	Adrenergic Receptor	-0.47	-0.43	-1.23	0.09	0.16	-0.48	-0.58	-1.35	-1.57
Tolvaptan	Vasopressin Receptor;Autophagy	-0.25	0.34	-0.31	0.01	0.22	-1.73	-1.6	-1.57	-0.73
WZ811	CXCR;CXCR	0.72	0.38	0.51	0.88	-0.09	0.09	-0.48	-0.34	0.19
Terazosin (hydrochloride dihydrate)	Adrenergic Receptor	0.87	0.16	0.07	0.82	0.5	0.48	0.9	-0.9	1.09
SB 242084	5-HT Receptor;5-HT Receptor	-1.44	0.09	0.37	-3.98	-0.48	-0.28	-5.09	-3.04	-1.35
Ondansetron (hydrochloride dihydrate)	5-HT Receptor;5-HT Receptor	0.16	-0.36	-0.06	0.11	0.16	0.9	-0.58	0.19	-1.09
JDTic (dihydrochloride)	Opioid Receptor;Opioid Receptor	0.81	0.47	0.54	0.26	1.39	1.99	-2.5	-1.35	-0.59
Naftopidil	Adrenergic Receptor	0.64	0.69	0.13	-0.13	-0.08	0.85	-0.63	0.21	-0.12
Preladenant	Adenosine Receptor	0.97	0.71	0.36	-0.66	-0.67	0.7	0.79	0.18	-0.86
Chlorpheniramine (maleate)	Histamine Receptor;Histamine Receptor	-8.97	-0.47	-0.19	-5.85	-4.49	-0.6	-10.49	-2.23	-1.36
[Leu5]-Enkephalin	Opioid Receptor;Opioid Receptor	-0.1	-0.11	-0.71	-0.34	-0.12	-0.25	-0.64	-1.08	-0.79
Topiramate	mGluR	-0.31	-0.41	0.15	-0.24	-0.69	0.47	0.19	-0.4	-1.35
PD 123319 (ditrifluoroacetate)	Angiotensin Receptor	0.29	0.37	0.29	-0.71	-0.83	-0.16	0.17	-0.31	1.07
Naphazoline (hydrochloride)	Adrenergic Receptor	0.05	-0.06	0.38	-0.78	-0.65	0.43	0.03	-0.81	-0.77
Taranabant	Cannabinoid Receptor	-2.4	-0.6	0.3	-4.19	-4.43	-1.46	-2.35	-3.1	-0.74
Pizotifen	5-HT Receptor;5-HT Receptor	-0.19	-0.44	0.42	0.35	-0.72	-0.04	-1.87	-0.92	-0.86
Terutroban	Prostaglandin Receptor	-0.1	-0.59	-0.19	-0.9	-0.89	-1.31	0.55	-0.88	-0.82
Tiotropium (Bromide)	mAChR;mAChR	-0.69	-0.32	-0.23	-0.58	-0.28	-0.5	0.42	-0.19	-0.48
JTC-801	Opioid Receptor;Opioid Receptor	-10.39	1.08	-0.57	-5.98	1.06	-0.75	-11.97	0.31	-0.05
Tamsulosin	Adrenergic Receptor	-0.53	-1.28	-0.67	-1.32	-0.28	-0.07	0.1	-0.26	-0.33
Dopamine (hydrochloride)	Dopamine Receptor;Dopamine Receptor	0.15	-1.97	-0.64	0.84	-0.36	-0.6	0.53	0.6	-0.3
Guanabenz (Acetate)	Adrenergic Receptor	-0.2	-0.85	-0.53	0.61	0.12	1.3	-0.12	1.05	-0.09
Prazosin (hydrochloride)	Adrenergic Receptor;Autophagy	0.24	-0.65	-0.57	2.1	1.1	0.21	0.54	-0.37	-0.1
NS-304	Prostaglandin Receptor	-0.38	-0.38	-0.51	0.87	0.69	1.03	0.26	-1.06	-1.43
Formoterol (Fumarate)	Adrenergic Receptor	0.16	0.58	0.44	1.08	1.53	0.28	0.77	2.91	0.73
Phenoxybenzamine (hydrochloride)	Adrenergic Receptor	0.39	-0.12	0.28	0.33	0.5	-0.05	-0.04	0.82	-1.29
(Â±)-Bisoprolol (hemifumarate)	Adrenergic Receptor	-3.38	-0.64	0.25	-4.16	-1	-0.8	-5.07	-1.51	-0.44
Pheniramine (Maleate)	Histamine Receptor;Histamine Receptor	-0.37	-0.55	-0.63	0.09	-0.5	-1.65	0.78	-1.45	-1.57
Metaraminol (tartrate)	Adrenergic Receptor	0.73	1.27	1.27	0.64	0.96	2.37	0.89	0.07	0.17
L-Hyoscyamine	mAChR;mAChR	0.91	1.57	0.31	0.17	0.69	0.63	0.67	0.51	-0.01
Triamcinolone	Glucocorticoid Receptor	0.94	1.12	0.81	0.04	-0.82	-0.83	0.82	0.02	1.58
Flavoxate (hydrochloride)	mAChR;mAChR	0.07	-0.21	0.28	0.25	0.74	0.88	0.29	0.21	0.06
Doxylamine (succinate)	Histamine Receptor;Histamine Receptor	0.58	0.03	-0.14	0.33	-0.07	0.4	-0.64	-0.71	-0.56
Fluocinonide	Glucocorticoid Receptor	0.62	0.21	0.81	-0.28	-1.4	-1	0.59	0.44	0.12
Sulpiride	Dopamine Receptor;Dopamine Receptor	0.05	-0.85	-0.09	-0.13	-0.07	0.42	0.19	-0.7	0.12
Homatropine (Bromide)	mAChR;mAChR	0.37	0.28	-0.6	-0.26	-1.09	-0.17	0.08	-0.61	-1.24
Metoclopramide	Dopamine Receptor;Dopamine Receptor	-0.11	0.08	0.13	-0.3	0.15	0.53	0.63	-0.34	-0.65
rac-Rotigotine (Hydrochloride)	Dopamine Receptor;Dopamine Receptor	-0.11	0.41	-0.14	-0.62	-0.44	-0.31	0.67	-0.4	-0.27
Ritodrine (hydrochloride)	Adrenergic Receptor	0.06	0.18	0.55	-0.01	-0.13	-0.25	1.26	0.72	0.64
Promethazine (hydrochloride)	Histamine Receptor;Histamine Receptor	-0.84	-0.92	0.11	-1.86	-1.17	-0.01	-2.76	-1.41	-0.5
Levobetaxolol (hydrochloride)	Adrenergic Receptor	-0.19	0.15	-0.2	-0.39	-0.85	-0.37	-0.2	-1.09	-0.65
Azilsartan	Angiotensin Receptor	-0.54	-0.06	-0.31	-0.76	0.58	0.56	0.26	-0.33	-0.22
Ticlopidine (hydrochloride)	Adenosine Receptor	-0.63	-0.45	-0.67	-1.14	-0.13	-0.03	-0.33	-0.61	-0.2
Riociguat	Guanylate Cyclase	-0.56	-0.74	-0.85	-0.84	-1.06	-1.04	0.03	-0.1	-0.85
Gonadorelin (acetate)	GNRH Receptor	0.07	-1.55	0.73	-0.45	-0.03	-0.29	0.57	-0.42	-0.4
Haloperidol	Dopamine Receptor;Dopamine Receptor	0.93	-0.28	0.43	1.78	2.25	0.66	-0.01	-0.47	0.15
Cabergoline	Dopamine Receptor;Dopamine Receptor;Autophagy	-0.33	-0.28	-0.8	0.82	0.65	0.33	-0.33	-0.77	0.08
Clopidogrel (hydrogen sulfate)	P2Y Receptor	-0.92	-0.45	-0.82	0.58	0.41	0.51	-1.03	-0.02	-0.73
Dexpramipexole (dihydrochloride)	Dopamine Receptor;Dopamine Receptor	0.4	0.64	-0.41	1.16	0.83	-0.08	0.15	0.96	-0.67
Bethanechol (chloride)	mAChR;mAChR	0.6	0.67	1.11	0.67	0.07	0.25	0.01	-0.61	-1.04
SB-742457	5-HT Receptor;5-HT Receptor	0.76	0.52	-0.12	0.13	-0.38	-0.1	-2.25	-1.47	-0.81
Vorapaxar	Protease-Activated Receptor (PAR)	-9.84	-1.81	-0.74	-5.92	-6.58	-4	-11.64	-7.4	-3.21
ST034307	Adenylate Cyclase	0.44	-11.45	5.48	0.54	-7.24	-0.28	-0.11	-13.48	8.2
Cinnarizine	Histamine Receptor;Histamine Receptor;Calcium Channel	1.3	1.77	0.93	0.86	0.56	0.62	0.22	-0.82	0.52
UNC0642	Histone Methyltransferase;Sigma Receptor	1.97	1.18	0.85	1.81	2.32	0.8	3.34	-0.29	0.03
Cevimeline (hydrochloride hemihydrate)	mAChR;mAChR	0.89	0.79	0.98	0.65	1.21	1.34	-0.04	0.77	0.13
VU0361737	mGluR	0.28	0.91	0.57	-0.65	0.72	-0.61	-0.21	0.94	0.6
Diphenhydramine (hydrochloride)	Histamine Receptor;Histamine Receptor	0.32	0.56	0.31	-0.32	0.89	0.1	-0.09	0.09	-0.03
NAN-190 (hydrobromide)	5-HT Receptor;5-HT Receptor	0.19	0.78	0.16	0.76	0.06	0.5	-0.29	0.45	-0.69
Bosentan	Endothelin Receptor	1.05	0.02	-0.79	0.53	0.25	0.14	0.78	-0.3	-0.44
Tarafenacin (D-tartrate)	mAChR;mAChR	1.05	0.89	0.79	0.34	1.19	0.57	-1.58	0.52	0.42
Salbutamol (hemisulfate)	Adrenergic Receptor;Autophagy	0.8	0.93	1.2	0.44	0.2	1.12	1.46	0.54	1.28
AVex-73 hydrochloride	Sigma Receptor	0.2	1.31	-0.02	-0.82	0.01	0.89	-1.17	-0.94	0.38
Olmesartan (medoxomil)	Angiotensin Receptor	-0.03	0.51	0.06	-0.4	-0.05	0.4	-0.27	-0.37	0.18
PF-04418948	Prostaglandin Receptor	0.47	0.18	0.01	-1.13	0.05	-0.58	0.61	-1.11	-0.5
Lafutidine	Histamine Receptor;Histamine Receptor	-0.32	0	-0.22	-0.67	0.37	0.76	0.02	-0.3	-0.25
TRAP-6	Protease-Activated Receptor (PAR)	0.03	-0.11	0.22	-1.01	-0.12	-0.12	-0.25	-0.24	0.4
Detomidine (hydrochloride)	Adrenergic Receptor	0.19	-1.53	-0.57	-1	-0.56	-0.14	0.28	-0.12	0.63
Cyclobenzaprine (hydrochloride)	5-HT Receptor;5-HT Receptor	-0.18	-1.09	-0.31	0.8	-0.19	-0.56	-0.8	-0.29	0.41
Salirasib	Autophagy;Ras	-0.02	-0.24	-0.53	0.9	1.06	0.68	0.86	0.01	-0.05
Loteprednol Etabonate	Glucocorticoid Receptor	-1.08	-0.46	-0.83	-0.86	-0.06	-1.28	0.31	0.43	0.32
Latanoprost	Prostaglandin Receptor	-0.18	-0.18	-0.84	0.61	1.2	0.12	-0.08	-0.48	-1.86
Bosentan (hydrate)	Endothelin Receptor	0.34	-0.1	-0.02	0.28	0.7	0.4	0.22	0.14	-0.34
Benzetimide (hydrochloride)	mAChR;mAChR	0.11	0.49	0.04	0.5	0.8	-1.12	-0.15	-0.99	0.17
Conivaptan (hydrochloride)	Vasopressin Receptor	0.94	0.62	-0.03	0.65	1.94	0.55	0.52	-0.12	-1.33
Xylazine (hydrochloride)	Adrenergic Receptor	0.89	1.86	0.46	0.73	0.58	-0.07	0.79	0.29	0.7
Dexamethasone (acetate)	Glucocorticoid Receptor;Autophagy	1.18	1.25	1.15	0.07	-0.57	-1.09	0.45	1.44	0.68
Betaxolol (hydrochloride)	Adrenergic Receptor	0.74	0.79	-0.02	0.79	1.44	-0.2	0.07	-0.42	-0.16
Dexamethasone	Glucocorticoid Receptor;Autophagy	1.02	1	0.52	0.1	-0.08	-1.21	0.34	0.78	0.85
Levosulpiride	Dopamine Receptor;Dopamine Receptor	-0.63	0.31	0.05	0.22	1.42	-0.31	0.89	0.42	-0.32
Leuprolide (Acetate)	GNRH Receptor	0.11	0.35	-0.88	0.41	1.23	0.17	-0.17	-0.5	-0.36
Diphenylpyraline (hydrochloride)	Histamine Receptor;Histamine Receptor	-0.04	-0.65	0.38	0.68	1.23	0.68	0.42	0.18	0.26
Azaperone	Dopamine Receptor;Dopamine Receptor	0.8	0.67	0.06	0.08	1.35	0.85	0.77	0.01	-0.35
Flibanserin	5-HT Receptor;5-HT Receptor	0.48	0.29	0.66	-0.19	0.7	0.34	-0.04	0.53	-0.18
Brexpiprazole	Dopamine Receptor;Dopamine Receptor;5-HT Receptor;5-HT Receptor	-4.57	0.43	-0.44	-5.22	0.71	0.89	-6.92	-0.04	-0.12
Setiptiline	5-HT Receptor;5-HT Receptor	-0.24	0.16	-0.22	-0.28	0.13	0.79	-1.52	-0.52	-0.04
Dinoprost (tromethamine salt)	Prostaglandin Receptor	0.98	0.57	0.18	-0.07	1.35	0.02	-0.14	-0.45	-0.35
Ketanserin	Autophagy;5-HT Receptor;5-HT Receptor;Potassium Channel	-0.85	0.55	0.55	-0.64	-0.53	-1	-0.02	-0.24	-0.95
Vilazodone	Serotonin Transporter;5-HT Receptor;5-HT Receptor	1.24	0.62	-0.57	0.37	0.59	-0.35	0.11	-0.7	0.97
L-DOPA	Dopamine Receptor;Dopamine Receptor	-0.55	-0.12	-1.07	-0.94	0.67	-0.08	-0.12	0.16	-0.17
Vilazodone (Hydrochloride)	Serotonin Transporter;5-HT Receptor;5-HT Receptor	0.65	-0.09	-0.15	-0.01	0.14	-0.94	-0.76	-0.82	0.69
Scopolamine (hydrobromide)	mAChR;mAChR;5-HT Receptor;5-HT Receptor	0.68	-0.22	-0.41	-1.4	-0.69	-1.08	-0.16	-0.65	0.44
trans-ACPD	mGluR	-0.68	-1.65	-0.39	0.3	0.01	0.63	0.1	-0.53	0.81
Moxisylyte (hydrochloride)	Adrenergic Receptor	-1.23	-1.58	-0.45	0.49	0.54	0.26	-0.11	-0.29	0.75
Naltrindole (hydrochloride)	Opioid Receptor;Opioid Receptor	-1.21	-1.22	-1.78	-1.12	0.4	0.1	-5.41	-0.82	-0.21
Pemirolast (potassium)	Histamine Receptor;Histamine Receptor	-1.33	-1.05	-0.93	-0.3	0.65	-0.69	-0.65	-0.06	-0.66
N-Desmethylclozapine	Opioid Receptor;Opioid Receptor	-0.88	-0.15	0.43	-0.56	1.18	0.23	-3.16	-0.13	-0.53
Deflazacort	Glucocorticoid Receptor	-0.08	-0.26	-0.35	-0.99	-0.5	-0.81	-0.57	0.39	0.35
SKF 38393 (hydrochloride)	Dopamine Receptor;Dopamine Receptor	1.06	0.97	-0.01	0.77	1.17	0.22	0.35	-0.26	0.66
Beclometasone dipropionate	Glucocorticoid Receptor	0.15	0.65	1.22	0.45	0.15	-1.48	0.54	0.78	1.63
N6-(4-Hydroxybenzyl)adenosine	P2Y Receptor	0.96	1.96	0.41	-0.95	-0.12	0.33	1.31	1.68	1.07
Azatadine (dimaleate)	Histamine Receptor;Histamine Receptor	-0.32	0.67	-0.03	0	0.94	0.09	0.29	0.26	0.78
Capromorelin (Tartrate)	GHSR	-0.14	0.17	0.34	-0.05	0.54	0.08	-0.67	-0.02	0.16
LCZ696	Neprilysin;Angiotensin Receptor	0.21	-0.07	-1.08	0.23	1.05	1.2	0.37	-0.42	-0.78
LY310762	5-HT Receptor;5-HT Receptor	0.28	-0.7	-0.1	-0.29	0.58	-0.02	-0.77	-0.23	-0.2
Diphenidol (hydrochloride)	mAChR;mAChR	0.38	0	0.02	0.19	1.57	0.67	1.09	-0.21	0.36
AdipoRon	Adiponectin Receptor	-1.92	0.3	-0.25	-4.84	-1.48	0.51	-4.87	0.25	0.26
Carteolol (hydrochloride)	Adrenergic Receptor	-0.38	0.35	0.16	0.64	0.9	0.28	0.45	0.86	0.83
Clozapine (N-oxide)	5-HT Receptor;5-HT Receptor	-0.32	-0.95	-0.95	0.06	1.27	0.57	0.07	0.19	-0.45
Ivabradine (hydrochloride)	Adrenergic Receptor	-0.38	1.34	0.21	-0.44	0.55	0.33	-0.13	0.14	-0.32
CPPHA	mGluR	-0.57	-0.15	-0.47	-1.83	0.12	-0.35	-0.3	1.63	0.09
Pilocarpine (Hydrochloride)	mAChR;mAChR	-0.68	-0.62	-1.24	-0.79	-0.26	-0.43	-0.13	0.32	-0.86
AMD 3465 (hexahydrobromide)	CXCR;CXCR	-0.96	-1.5	-0.66	-2.08	-0.04	-0.82	-1.17	-0.69	-0.65
Irsogladine	Phosphodiesterase (PDE);mAChR;mAChR	-1.11	0.09	-0.88	-0.7	0.42	-0.67	0.22	0.25	-0.02
ZM241385	Adenosine Receptor	1.01	1.38	1.88	-1.88	-0.21	-1.12	0.67	1.98	0.66
Cinacalcet (hydrochloride)	CaSR	-9.18	-0.7	-0.68	-5.88	-0.74	-1.53	-11.24	-0.53	0.01
Mebeverine (hydrochloride)	Adrenergic Receptor	-0.85	-1.74	-1.02	0.43	-1.18	-1.33	0.05	0.23	-1.34
Trazodone (hydrochloride)	5-HT Receptor;5-HT Receptor	-0.51	-0.57	-0.97	0.41	0.62	-0.6	0.08	-0.2	-1.05
Zolmitriptan	5-HT Receptor;5-HT Receptor	-0.48	-1.25	-1.22	0.87	0.13	-1.21	0.6	-0.26	-0.76
Bromocriptine (mesylate)	Dopamine Receptor;Dopamine Receptor;Autophagy	-1.61	-1.26	-0.47	-3.83	-0.4	-0.66	-3.57	-0.97	-0.84
Meprednisone	Glucocorticoid Receptor;Autophagy	-0.52	0.77	-0.35	0.11	0.86	0.2	-0.5	0.29	-1.69
Plerixafor	CXCR;CXCR	0.2	0.18	-0.58	-0.31	-0.33	-0.44	0.01	-0.4	-0.27
Meptazinol (hydrochloride)	Opioid Receptor;Opioid Receptor	0.11	0.4	-0.64	0.48	0.55	-0.49	0.25	-0.03	-0.54
Dapiprazole (hydrochloride)	Adrenergic Receptor	-0.32	0.49	-0.23	0.31	-0.6	-0.73	-0.49	0.73	0.66
Asenapine (maleate)	Adrenergic Receptor;5-HT Receptor;5-HT Receptor	-0.61	-0.38	0.09	0.37	0.27	-0.48	-1.57	0.72	-0.48
Arecoline (hydrobromide)	mAChR;mAChR	0.56	0.28	0.13	0.22	1.23	1.07	0.44	-0.42	0.75
Mozavaptan	Vasopressin Receptor	-0.16	-0.55	0.52	-0.25	0.33	-0.03	-0.18	-0.64	-0.37
L-Glutamine	mGluR	-0.12	0.47	-0.78	-0.23	1.31	0.29	-0.64	-0.31	-0.05
Norepinephrine (bitartrate monohydrate)	Adrenergic Receptor;Autophagy	0.17	0.73	-0.17	0.52	0.89	0.22	1.81	2	1.3
Hydroxyzine (dihydrochloride)	Histamine Receptor;Histamine Receptor	0.24	0.41	-1.4	0.45	0.51	0.33	-0.69	0.11	-1.21
Ketanserin (tartrate)	Autophagy;5-HT Receptor;5-HT Receptor;Potassium Channel	0.68	-0.28	0.51	0.46	1.64	0.29	-0.54	0.3	0.02
Istradefylline	Adenosine Receptor	-0.74	1.94	0.26	0.2	0.87	0.73	0.09	1.28	0.96
Pimavanserin	5-HT Receptor;5-HT Receptor	-2.1	-0.04	-0.03	-2.66	0.84	0.37	-2.95	-0.49	-0.62
Molindone (hydrochloride)	Dopamine Receptor;Dopamine Receptor	0.19	-0.47	-1.56	-0.5	-0.23	1.37	0.28	1.5	1.1
L-(-)-?-Methyldopa (hydrate)	Adrenergic Receptor	-0.1	0.21	0.14	-0.58	0.65	0.3	0.11	-0.62	-0.77
Setiptiline (maleate)	5-HT Receptor;5-HT Receptor	-1.11	-0.46	-1.65	-0.68	-0.11	-0.5	-1.28	-1.75	-0.43
Nedocromil	Leukotriene Receptor	-1.01	0.08	-1.12	-0.69	0.32	-0.3	-0.48	-1.27	-0.6
Cisapride	5-HT Receptor;5-HT Receptor	-0.58	-0.11	-0.59	-1.02	-0.05	-0.53	-1.88	-0.59	-0.81
Naftidrofuryl (oxalate)	5-HT Receptor;5-HT Receptor	-1.37	-2.09	-1.62	-1.27	-1.03	-1.21	-0.87	-0.83	-0.78
Biperiden (Hydrochloride)	mAChR;mAChR	-1.56	-3.46	-1.42	-1.68	-1.1	-0.99	-0.97	-1.09	-0.95
2-Cl-IB-MECA	Adenosine Receptor	-2.34	-2.08	-2.32	-1.27	-1.44	-2.47	-1.18	-0.1	-1.3
Mometasone furoate	Glucocorticoid Receptor	-1.92	-1.27	-1.95	-0.46	-2.11	-2	0.3	1.5	0.28
MRS 2578	P2Y Receptor	-2.02	-2.34	-1.03	-0.38	-0.69	-1.99	-0.23	-0.82	0.19
Fluphenazine (dihydrochloride)	Dopamine Receptor;Dopamine Receptor	-2.87	-1.77	-2.3	-3.94	-0.59	-1.46	-6.77	-0.57	-0.91
Reparixin	CXCR;CXCR	-1.14	-0.69	-1.43	0.03	-0.1	-1.1	0.34	-0.83	-0.28
Asenapine (hydrochloride)	5-HT Receptor;5-HT Receptor	0	-1.24	-0.02	-0.8	-1.15	-1.3	-2.17	-1.24	0.18
ONO-AE3-208	Prostaglandin Receptor	-0.03	-0.88	-0.89	-3.03	-1.12	-1.79	-2.8	0.52	0.46
Tripelennamine (hydrochloride)	Histamine Receptor;Histamine Receptor	-0.41	2.65	-1.43	-0.07	-0.75	-0.85	-0.31	0.37	-0.39
Avosentan	Endothelin Receptor	-0.65	-1.26	-0.24	-0.03	-0.16	-0.82	-0.67	-0.15	-0.36
Rupatadine (Fumarate)	Autophagy;5-HT Receptor;5-HT Receptor	-1.45	-1.24	-2.36	-1.47	-0.78	-0.59	-2.09	0.46	0.14
MTEP (hydrochloride)	mGluR	-0.75	-0.34	-1.45	-0.31	-1.01	-0.39	-0.65	-0.05	0.83
(S)-Timolol (Maleate)	Adrenergic Receptor	-0.06	-1.49	-0.82	-0.17	-0.24	-0.46	0.33	-0.08	0.26
PF-3274167	Oxytocin Receptor	-0.61	-0.5	-0.31	-0.38	-0.37	-0.18	-0.91	1.67	0.35
Olmesartan	Angiotensin Receptor	-0.82	-0.34	-1.03	0.13	-0.01	-0.36	0.28	0.14	-0.83
BD-1047 (dihydrobromide)	Sigma Receptor	-0.85	-0.26	-1.08	0.39	-1.06	0.08	-1.41	0.68	0.57
Atenolol	Adrenergic Receptor	0.52	-0.24	0.01	0.35	-0.04	-0.52	1.32	0.17	0.4
LY 344864	5-HT Receptor;5-HT Receptor	-0.54	-1.15	-0.67	0.67	-0.03	-0.18	-1.38	-0.07	-0.01
Candesartan (Cilexetil)	Angiotensin Receptor	-1.08	-0.19	-0.22	-1.58	-0.79	-1.96	0.17	0.14	0.05
Anamorelin (hydrochloride)	GHSR	-0.1	-1.45	-0.99	-1.14	-0.7	-1.59	-0.96	-0.12	-0.11
Prucalopride (succinate)	5-HT Receptor;5-HT Receptor	-1.84	-1.12	-0.84	-1.08	-0.88	-1.12	-0.3	-1.12	-1.06
VU0152100	mAChR;mAChR	0.34	0.39	-1.42	-1.98	0.21	-0.46	1.66	1.61	-0.73
Atropine (sulfate monohydrate)	mAChR;mAChR;Autophagy	-0.82	-1.6	-1.91	-1.09	-1.09	-2.19	-0.18	0.21	-0.96
Zibotentan	Endothelin Receptor	-2.06	-1.99	-1.87	-2.05	-1.46	-1.11	-0.19	0.01	-1.64
Carvedilol	Adrenergic Receptor	-3.59	-2.35	-2.41	-4.07	-1.62	-2.06	-4.63	-0.35	-0.51
Angiotensin (1-7)	Angiotensin-converting Enzyme (ACE);Angiotensin Receptor	-0.4	-1.58	-2.7	0.11	-1.96	-2.62	0.71	-0.68	-1.65
Abarelix	GNRH Receptor	-0.38	-1.04	-2.18	0.77	-0.88	-1.23	0.65	0.85	-1.63
Setipiprant	Prostaglandin Receptor	-0.03	-0.47	-0.65	0.42	-0.4	-0.98	0.74	0.34	-0.83
Methylnaltrexone (Bromide)	Opioid Receptor;Opioid Receptor	-0.66	-1.11	-1.12	0.46	-0.46	-0.74	0.44	-0.7	-0.38
MK-0974	CGRP Receptor;CGRP Receptor	-0.42	-0.01	-0.58	0.18	-0.66	-0.51	0.53	0.86	0.42
Acrivastine	Histamine Receptor;Histamine Receptor	0.62	1	0.12	0.27	-1.03	-0.8	0.6	0.54	0.68
ONO-7300243	LPL Receptor	-0.17	-1.08	-1.2	-0.21	-1	-1.21	0.49	-0.16	-0.81
Diquafosol (tetrasodium)	P2Y Receptor	-0.38	-1.45	-1.05	0.01	-0.95	-1.44	0.71	1.38	-1.16
Lificiguat	Guanylate Cyclase	0.54	-2.74	-0.86	3.23	3.17	-0.71	2.82	3.87	-0.47
Plerixafor (octahydrochloride)	CXCR;CXCR	-0.74	-0.97	-1.05	-0.24	-0.58	-1.05	0.37	-0.2	-0.81
Veralipride	Dopamine Receptor;Dopamine Receptor	0.08	-0.6	-0.01	-0.02	-0.48	-0.03	1.05	1.32	0.83
Tetrahydrozoline (hydrochloride)	Adrenergic Receptor	0.75	0.05	-0.03	0.32	0.71	0.36	0.87	0.12	0.46
BAY 41-2272	Guanylate Cyclase	-0.52	-0.61	-1.18	1.07	1.91	-0.85	2.78	3.72	0.14
DL-Epinephrine	Adrenergic Receptor	4.64	0.49	-0.93	1.29	0.26	0.33	5.47	3.48	-0.13
MRE-269	Prostaglandin Receptor	0.56	0.29	-0.13	1.34	0.08	-0.25	1.89	0.81	0.88
Terlipressin	Vasopressin Receptor	0.08	0.17	0.1	0.05	-0.25	-0.33	0.98	1.31	1.22
WIN 55,212-2 (Mesylate)	Cannabinoid Receptor	-3.25	-1.42	-1.04	-2.24	-0.87	-0.41	-0.84	-0.92	-0.61
Prostaglandin E2	Prostaglandin Receptor	-0.52	-0.43	-1.24	-0.11	-0.82	-1.02	1.46	1.51	-0.71
GW-1100	GPR40	-4.85	-1.34	-0.92	-3.26	-2.04	-0.48	-3.79	-0.07	-0.32
Oxytocin (acetate)	Oxytocin Receptor	-0.87	0.33	-1.6	-0.77	-1.21	-1.02	-0.07	0.01	-1.04
Glucagon receptor antagonists-3	Glucagon Receptor	-3.6	0.19	-0.72	-2.61	-2.94	-1.55	-1.24	0.23	-0.13
Prostaglandin E1	Prostaglandin Receptor	-0.27	-0.29	-0.23	-0.04	-0.45	-0.47	1.48	0.35	-0.46
ZK756326 (dihydrochloride)	CCR;CCR	-1.04	0.01	-0.94	-0.36	-1.1	-1.45	0.35	0.99	-0.24
Prasugrel	P2Y Receptor	-0.48	-0.88	-1.13	-1.29	-1.74	-1.41	1.92	0.94	-0.39
Y16	Ras	0.24	-1.19	-1.34	0.29	-1.15	-0.34	0.12	-0.57	-1.52
NA	NA	-0.41	-1.47	-1.52	0.35	0.46	-1.09	0.46	-0.26	-1.81
(1R,2S)-VU0155041	mGluR	0.42	-1.13	0.75	0.83	0.22	0.34	0.12	-0.22	-0.84
NA	NA	-0.44	-0.63	-0.74	0.4	-0.56	-0.22	-0.23	-0.03	0.31
RS 127445	5-HT Receptor;5-HT Receptor	1.08	0.09	0.58	-1.03	0.05	-0.08	1.27	1.62	-0.27
NA	NA	0.86	0.35	-0.01	0.13	-0.04	-0.01	0.24	0.8	0.11
Talnetant	Neurokinin Receptor;Neurokinin Receptor	0.13	-0.26	-1.05	0.6	-0.25	-0.35	0.47	-0.44	-1.46
NA	NA	-0.01	-0.77	-1.52	0.32	-0.6	-1.38	0.03	-0.15	-0.99
SB-408124	Orexin Receptor (OX Receptor)	-2.06	-0.74	-0.63	-2.07	-0.58	-0.22	-0.1	-0.25	-0.51
NA	NA	-0.41	-0.65	-0.14	0.11	-0.47	0.08	0.24	-0.48	-0.69
Loxiglumide	Cholecystokinin Receptor	0.51	-0.63	0.32	0.5	0.13	0.42	0.64	-0.69	0.65
NA	NA	0.31	0.46	0.36	0.4	0.76	0.57	0.3	0.98	0.93
GPR120-IN-1	GPR120	0.22	-1.05	-0.55	0.09	0.19	-0.2	0.11	1.05	-0.27
NA	NA	-0.04	-0.27	-0.7	-0.11	-0.08	0.02	0.37	0.25	-0.07
JD-5037	Cannabinoid Receptor	0.1	0.73	0.09	-2.11	0.29	1.3	-0.39	-0.5	1.53
NA	NA	0.41	-0.33	1.08	0.08	0.74	0.54	0.44	-0.49	0.14
O-desmethyl Mebeverine alcohol (hydrochloride)	Adrenergic Receptor	-0.64	-0.34	-0.25	-0.73	-0.28	0.27	-0.03	-0.18	-0.08
NA	NA	-0.97	-1.07	-1.44	-0.22	0.17	-0.11	-0.01	0.02	-1.27
Acefylline	Adenosine Receptor	-0.98	-1.07	-0.77	0.4	0.57	0.29	0.37	-0.66	-0.35
NA	NA	-0.75	-0.76	-0.28	-0.33	0.12	0.07	-0.58	-0.47	0.22
Trimethobenzamide hydrochloride	Dopamine Receptor;Dopamine Receptor	0.51	0.09	-0.46	0.29	0.13	0.07	1.09	-0.34	-0.16
NA	NA	-0.12	0.15	-0.64	-0.18	0.11	0.19	-0.01	-0.66	-0.79
Ibutamoren (Mesylate)	GHSR	-5.38	-0.21	-0.08	-2.77	-0.99	-0.99	-7.75	-1.24	-0.2
NA	NA	-0.89	-0.25	-0.37	-0.73	-0.95	-0.71	0.49	1.2	-0.57
Oxidopamine (hydrobromide)	Dopamine Receptor;Dopamine Receptor;Autophagy	2.94	-0.1	-0.51	0.33	-0.95	-1.04	2.77	0.5	-1.54
Pirenzepine (dihydrochloride)	mAChR;mAChR	0.23	2.34	1.85	1.51	1.67	1.31	1.09	0.29	0.13
JWH-133	Autophagy;Cannabinoid Receptor	2.21	0.26	0.03	2.38	-0.01	-0.31	1.8	1.56	-0.71
Nebivolol (hydrochloride)	Adrenergic Receptor	-2.22	-0.19	-0.74	-2.5	-0.53	-0.98	-3.76	-1.32	-1.23
GSK137647A	GPR120	-1.05	-1.88	-0.96	0.04	-0.39	-0.84	-0.37	-0.12	-1
Suramin (sodium salt)	P2Y Receptor	-0.09	-0.23	-0.76	0.54	-0.2	-0.02	1.39	-0.35	-0.56
CB-7921220	Adenylate Cyclase	1.07	0.74	-0.04	0.9	0.34	0.78	0.88	0.45	0.36
Prucalopride	5-HT Receptor;5-HT Receptor	0.17	-0.07	0.31	0.54	0.22	-0.03	0	-0.02	0.02
VU0364770	mGluR	-0.86	-0.12	-0.18	-1.46	-0.06	0.27	0.72	1.51	0.55
Allantoin	Imidazoline Receptor;Imidazoline Receptor	-0.01	0.51	0.18	0.67	0.34	0.75	0.13	0.72	1.63
PD 117519	Adenosine Receptor	1.18	0.51	0.66	1.19	0.79	2.35	0.89	2.14	1.32
Naltrexone (Hydrochloride)	Opioid Receptor;Opioid Receptor	1.41	0.32	0.75	0.88	1.72	1.55	0.25	1.44	1.73
OC000459	Prostaglandin Receptor	0.58	-0.04	0.23	0	0.53	0.12	0.39	0.7	0.99
Amisulpride	Dopamine Receptor;Dopamine Receptor	0.83	-0.05	-0.16	0.37	0.39	0.98	0.58	0.09	0.25
Fevipiprant	CRTH2 (GPR44);CRTH2 (GPR44)	-0.9	0.63	1.24	-2.62	0.27	0.86	-1.74	0.08	-0.03
Buserelin (Acetate)	GNRH Receptor	0.53	-0.08	-0.12	0.78	0.77	-0.16	0.63	0.04	0.92
TC-G-1008	GHSR	-4.83	0.09	-0.86	-3.45	2.16	2.06	-5.07	0.64	-0.36
Desmopressin (Acetate)	Vasopressin Receptor	-0.41	-0.51	-0.49	0.16	0.2	-0.48	-0.21	-1.1	-1.13
TAK-875	GPR40	-0.32	-0.36	0	-1.06	0.08	-0.16	0.1	-0.03	-0.5
Rauwolscine (hydrochloride)	Adrenergic Receptor	-0.22	-0.67	0.12	0.42	0	0.23	0.38	-0.67	-1.38
Methylbenactyzium Bromide	mAChR;mAChR	-0.57	-0.14	-1.21	-0.26	-0.52	0.02	-0.59	-0.52	-1.14
Rotigotine (Hydrochloride)	Dopamine Receptor;Dopamine Receptor;Adrenergic Receptor;5-HT Receptor;5-HT Receptor	-0.63	-1.37	-1.28	-0.16	-0.17	0.48	0.3	-0.39	-1.11
IT1t (dihydrochloride)	CXCR;CXCR	-1.11	-0.93	-0.78	-2.08	-2.08	-2.06	-0.41	-0.61	-1.02
Phentolamine (mesylate)	Adrenergic Receptor	-0.58	-1.11	-1.04	-0.17	-1.23	-0.5	1.1	0.88	-0.62
4-IBP	Sigma Receptor	-0.83	1.01	-0.77	-1.39	0	-0.59	-1	-0.88	-1.51
NA	NA	-0.33	-0.86	-0.8	0.56	1.27	0.3	-0.28	-0.41	-1.24
Dimemorfan (phosphate)	Sigma Receptor	0.76	-0.39	-0.38	0.3	-0.83	-0.77	0.09	-0.03	-1.05
NA	NA	0.88	-0.98	-1.11	0.6	-0.37	-0.88	0.02	-0.78	-0.4
Ramelteon	Melatonin Receptor;Melatonin Receptor	0.21	-0.79	-0.49	-0.04	0.02	0.1	-0.4	-0.6	-1.43
NA	NA	-0.46	-0.52	-0.55	0.43	-0.37	-1.65	0.11	-0.51	0.78
AM251	Cannabinoid Receptor	-2.82	-0.48	-0.13	-1.91	-1.15	0.26	-1.68	-0.27	-0.61
NA	NA	-0.19	-0.44	-1.06	0.38	0.15	-0.41	-0.27	-0.26	-1.07
Lu AF21934	mGluR	0.47	0.57	0.81	0.33	0.05	-0.07	-0.14	0.9	-0.24
NA	NA	-0.38	-0.55	-0.63	0	0.43	0.19	-0.24	0.16	0.06
GW9508	GPR40	1.24	0.63	1.06	-0.04	0.71	0.73	0.32	0.71	0.84
NA	NA	0.76	0.75	1.02	0.48	2	1.29	0.79	0.88	1.42
Sitaxsentan (sodium)	Endothelin Receptor	0.45	0.22	0.05	0.35	-0.01	1.67	0.35	0.62	-0.48
NA	NA	0.63	1.35	0.24	0.63	0.71	-0.18	0.52	-0.14	1.41
Ferulic acid (sodium)	5-HT Receptor;5-HT Receptor	0.33	0.82	0.22	0.56	0.42	0.8	0.36	0.49	0.73
NA	NA	0.58	1.15	0.55	0.25	0.61	0.89	0.74	0.17	0.1
Deoxycholic acid	GPCR19	-0.17	-0.22	-0.06	0.02	0.24	0.35	0.6	0.15	0.38
NA	NA	-0.53	-0.57	-0.91	-0.48	-0.41	-0.45	-0.25	-0.43	-0.4
GSK1292263	GPR119	-6.22	-0.37	-0.49	-2.9	-0.48	0.16	-4.91	-1.13	-0.65
NA	NA	-0.15	-0.91	0.13	-0.29	-0.23	0.5	0.13	-0.03	-0.51
MPEP (Hydrochloride)	mGluR	-0.14	-1.21	-1.07	-0.92	-1.33	-0.69	0.68	-0.82	-0.63
NA	NA	-0.14	-0.56	-0.9	-0.26	0.05	-0.24	-0.28	-0.93	-0.75
MK-3207 (Hydrochloride)	CGRP Receptor;CGRP Receptor	-0.48	-0.62	-0.78	-0.51	-1.46	-0.42	-0.06	-1.42	-0.48
NA	NA	-1.27	-2.36	-1.17	-0.34	-1.13	-0.42	0.09	0.88	-0.86
O-Phospho-L-serine	mGluR	-0.66	-2.19	-1.79	0.23	-0.35	-1.22	0.05	-0.71	-2.21
Agomelatine	5-HT Receptor;5-HT Receptor	0.35	-1.33	-2.35	0.97	-0.03	-0.7	0.54	0.16	-0.93
Agmatine (sulfate)	Imidazoline Receptor;Imidazoline Receptor;NO Synthase	0.73	0.35	-0.72	0.88	0.45	0.23	-0.16	-0.2	0.3
Doxazosin (mesylate)	Adrenergic Receptor;Autophagy	-8.17	1.2	-0.01	-3.46	-2.97	-1.06	-7.7	-1.72	-0.44
E4CPG	mGluR	-0.54	-0.72	-1.31	0.66	0.2	-0.09	0.12	-0.25	-1.11
Decloxizine (dihydrochloride)	Histamine Receptor;Histamine Receptor	-0.19	0.19	-0.84	0.55	-0.09	-1.03	-0.6	-0.56	-1.46
lumateperone (Tosylate)	Dopamine Receptor;Dopamine Receptor;5-HT Receptor;5-HT Receptor	-5.62	-6.43	-5.01	-3.44	-6.1	-7.46	-3.22	-7.97	-3.9
Eprosartan (mesylate)	Angiotensin Receptor	0.01	0.99	-0.1	0.37	0.77	-0.01	0.05	-0.19	-0.01
RBC8	Ras	0.35	0.99	0.94	0.13	0.57	-0.38	0.99	1.1	0.29
Olanzapine	Autophagy;5-HT Receptor;5-HT Receptor	0.35	0.39	1.6	0.77	0.75	0.82	0.3	0.69	1.46
CCG-1423	Ras	-2.5	0.79	0.77	-3.03	-0.14	0.76	-1.73	0.34	0.5
B-HT 920	Dopamine Receptor;Dopamine Receptor;Adrenergic Receptor;5-HT Receptor;5-HT Receptor	0.33	0.68	0.6	0.68	0.72	0.29	0.22	0.75	0.9
SCH 23390 (hydrochloride)	Dopamine Receptor;Dopamine Receptor	0.1	0.11	0.46	-0.98	0.12	-0.08	-1.63	-0.31	0.55
Paliperidone	Dopamine Receptor;Dopamine Receptor	0.5	0.39	0.4	0.37	0.58	1.94	0.36	0.4	0.87
AM095	LPL Receptor	0.63	0.68	0.67	0.62	1.26	1.49	1.57	1.24	1.84
Indacaterol (maleate)	Adrenergic Receptor	0.92	1.64	1.07	-0.81	0.62	1.6	-1.41	1.63	1.9
GR79236	Adenosine Receptor	0.2	0.15	-0.28	0.54	1.29	0.93	0.82	0.69	0.96
Olopatadine (hydrochloride)	Histamine Receptor;Histamine Receptor	-0.35	-0.46	0.31	0.01	-0.06	0.86	0.08	-0.72	-0.06
TY-52156	LPL Receptor	-3.76	-0.07	-0.43	-3.52	-0.78	0.19	-6.25	-0.84	-0.44
Alverine (citrate)	5-HT Receptor;5-HT Receptor	0.02	-0.62	-0.55	-0.52	-0.27	-0.18	-1.04	-0.09	-0.15
CID 16020046	GPR55	-0.12	0.45	-0.66	0	-0.15	0.3	0.5	-0.3	0.02
Ropinirole (hydrochloride)	Dopamine Receptor;Dopamine Receptor	1.01	0.23	-0.26	0.64	0.29	0.47	1.04	0.27	-0.58
Nicergoline	Adrenergic Receptor	-0.38	0.13	-0.63	0.57	-0.3	0.67	-0.56	-0.51	0.84
Hydrocortisone (acetate)	Glucocorticoid Receptor	-0.24	0.97	-0.09	-0.25	-1.11	-0.56	1.4	1.35	-0.06
CYM-5541	LPL Receptor	-0.75	-1.92	0.46	0.29	0.27	-1.62	0.12	-0.43	-1.54
NA	NA	-0.5	-1.14	0.33	1.01	-0.11	0.36	-0.09	-0.5	-1.69
PHCCC	mGluR	0.75	0.08	0.39	-0.19	0	0.2	-0.81	-0.05	0.59
NA	NA	1.33	1.51	0.7	0.85	0.34	0.22	0.24	1.02	0.39
L-Glutamic acid monosodium salt	mGluR	-0.39	-0.69	-0.96	0.12	-0.12	-0.04	-0.6	-0.95	-1.12
NA	NA	0.45	0.43	-0.86	0.38	0.84	-0.65	-0.29	0.2	-0.16
(RS)-MCPG	mGluR	0.84	0.82	0.38	0.62	0.51	0.77	0	-0.15	0.74
NA	NA	0.53	0.94	-0.28	0.22	-0.09	0.28	0.07	-0.11	1.21
Methoxyphenamine (Hydrochloride)	Adrenergic Receptor	0.23	1.17	1.68	0.57	1.32	0.36	-0.2	0.42	0.58
NA	NA	1.35	1.38	0.46	-0.1	0.7	1.46	0.08	-0.31	0.34
Zafirlukast	Leukotriene Receptor	0.19	1.31	1.29	-2.01	0.44	0.63	-0.41	1.1	0.89
NA	NA	0.66	0.03	1.23	0.44	0.73	2.15	0.27	-0.33	0.33
NA	NA	0.97	0.86	0.77	0.13	1.99	1.39	0.03	0.03	0.74
NA	NA	0.67	0.03	0.86	0.35	1.17	1.13	-0.03	0.99	1.25
NA	NA	0.72	1.47	1.35	-0.07	0.47	1.66	0.07	0.59	1.38
NA	NA	0.48	1.48	0.25	-0.08	-0.25	0.99	0.51	-0.04	1.08
NA	NA	0.22	0.46	0.27	-0.12	0.64	1.05	-0.1	0.16	1.07
NA	NA	0.26	-0.13	0.21	-0.44	0.03	-0.22	-0.14	-0.45	-0.2
NA	NA	0.51	0.33	0.14	0.1	-0.02	0.1	0.43	-0.06	0.84
NA	NA	-0.15	0.26	-0.68	0.14	-0.02	-0.46	0.35	0.3	0.41
NA	NA	0.18	0.32	0.95	-0.04	-0.47	0.84	0.04	0.02	0.58
NA	NA	-0.18	0.53	0.15	-0.03	-0.71	1.11	0.19	0.74	0.92
NA	NA	-0.45	0.01	-0.35	0.13	-0.03	0.05	0.19	0.94	0.63
NA	NA	-0.5	-1.29	-0.62	-0.31	-0.53	-0.6	0.77	0.24	0.49
Oncrasin-1	Ras	-9.12	-12.54	-5.54	-3.49	-2.65	-2.31	-7.38	-11.19	-2.02
Quetiapine	5-HT Receptor;5-HT Receptor	0.64	0.05	1.37	0.95	1.2	1.6	-0.32	1.13	0.46
CP-809101 (hydrochloride)	5-HT Receptor;5-HT Receptor	0.21	0.21	0.51	-1.03	-0.01	-0.03	-4.09	0	0.4
Benztropine (mesylate)	mAChR;mAChR	0.29	-0.44	0.17	1.67	0.04	0.11	-1.69	-0.16	-0.73
AM095 (free acid)	LPL Receptor	0.82	0.75	-0.07	1.08	1.67	1.27	0.37	0.73	0.13
Aripiprazole	5-HT Receptor;5-HT Receptor	-3.2	0.63	0.78	-3.14	0.08	0.2	-5.16	0.1	1.79
TCN238	mGluR	0.3	0.84	1.34	-1.32	-0.54	0.75	-0.81	0.68	2.29
Losartan (potassium)	Angiotensin Receptor	0.81	0.71	0.96	0.74	0.87	0.42	0.83	0.07	1.47
VU 0357121	mGluR	0.89	0.99	1.4	-0.51	2.18	0.41	-1.06	-1.36	0.4
Lodoxamide	Histamine Receptor;Histamine Receptor	0.66	1.38	0.83	0.92	1.39	0.57	0.6	-0.13	0.47
MK-571 (sodium salt)	Leukotriene Receptor	1.28	1.36	1.27	-0.65	0.8	1.18	0.9	0.35	0.52
Azasetron (hydrochloride)	5-HT Receptor;5-HT Receptor	1.23	0.93	1.24	0.53	3.1	1.62	0.2	-0.19	0.19
ML141	Ras	-6.71	1.03	1.68	-3.22	0.08	1.48	-0.2	0.24	0.59
Laropiprant	Prostaglandin Receptor	0.75	1.75	1.7	0.48	1.63	1.31	0.81	0.74	0.6
SB 271046 (Hydrochloride)	5-HT Receptor;5-HT Receptor	0.35	1.48	0.62	0.28	1.69	1.04	-1	0.14	1.36
Valsartan	Angiotensin Receptor	0.13	1.1	0.9	0.04	0.58	0.8	0.5	0.18	0.9
NSC 23766 (trihydrochloride)	Ras	0.49	0.38	0.66	0.95	1.24	0.33	1.82	0.33	0.5
Buspirone (hydrochloride)	5-HT Receptor;5-HT Receptor	0.69	2.14	1.73	0.3	0.53	1.07	0.17	1.81	0.88
MK-3697	Orexin Receptor (OX Receptor)	0.26	-0.04	0.2	-0.61	-0.6	-0.38	-0.5	0.31	-0.18
Irbesartan	Angiotensin Receptor	0.09	-0.48	-0.06	0.03	-0.59	-0.14	0.13	-0.5	-0.28
Tyr-Gly-Gly-Phe-Met-OH	Opioid Receptor;Opioid Receptor	-0.05	1.54	0.61	-0.41	-0.17	-0.32	-0.12	0	0.59
Macitentan	Endothelin Receptor	-0.16	0.45	-0.12	0.32	0.06	0.74	0.71	-0.21	0.69
EHop-016	Ras	-10.29	-1.26	0.55	-3.59	-4.47	-0.69	-8.74	-3.91	0.3
Propranolol (hydrochloride)	Adrenergic Receptor;Autophagy	0.21	0.09	-0.6	0.53	-1.42	-1.17	0.73	1.12	-0.78
NA	NA	-0.48	-0.91	-0.02	0.2	-0.57	0.23	0.16	-0.33	-2.02
NA	NA	1.41	1.04	0.35	0.4	0.58	0.54	-0.09	0.1	0.5
NA	NA	0.72	0.78	0.9	0.62	0.18	0.09	-0.24	-0.2	0.37
NA	NA	0.61	-0.08	-0.21	1.02	0.26	-0.39	0.02	0.41	-0.37
NA	NA	1.12	1.15	1.37	0.83	0.86	0.61	0.31	0.24	0.18
NA	NA	1.17	0.65	0.84	0.82	0.52	-0.01	-0.41	-0.29	0.09
NA	NA	0.63	0.65	1.69	0.71	1.02	1.7	-0.52	0.7	1.29
NA	NA	0.96	0.94	1.15	0.51	1.8	0.81	0.31	-0.19	0.73
NA	NA	1.08	0.91	1.19	0.3	1.47	1.66	0.39	-0.1	0.72
NA	NA	0.93	0.05	1.02	0.14	1.81	0.95	0.17	0.09	0.87
NA	NA	1.46	1.3	1.88	0.02	1.27	1.08	0.03	-0.68	0.8
NA	NA	0.7	0.22	1.4	0.02	2.08	1.48	-0.11	-0.48	0.1
NA	NA	1.57	1.16	1.87	0	0.35	1.03	0.27	1.6	0.8
NA	NA	1.27	0.83	1.48	0.12	0.81	1.25	0.17	-0.39	0.35
NA	NA	1.02	0.91	1.37	-0.05	0.89	0.78	0.31	0.53	0.6
NA	NA	0.99	1.83	1.13	-0.44	0.4	0.51	0.38	0.31	0.35
NA	NA	0.54	1.23	1.32	-0.29	0.42	1.06	-0.02	0.22	0.51
NA	NA	0.93	0.18	0.82	-0.13	0.28	-0.31	0.77	0.31	0.88
NA	NA	0.67	0.35	0.6	-0.01	-0.7	-0.24	0.08	-0.61	-0.19
NA	NA	0.24	0.36	-0.64	0.05	-0.6	-1.34	0.08	-0.59	-0.47
NA	NA	0.34	0.06	0.53	-0.19	-0.87	0.12	0.49	0.07	-0.48
NA	NA	-0.18	-0.58	0.04	-0.23	-0.92	0.5	-0.31	0.47	0.76
NA	NA	0.18	-0.35	0.63	-0.13	-0.53	-0.22	0.1	0.44	0.61
NA	NA	-0.77	-0.83	-0.56	-0.13	-0.99	-0.88	0.27	-0.51	-0.17
PF429242 (dihydrochloride)	LPL Receptor	0.12	-1.11	-0.3	0.19	-0.97	-0.92	0.1	-0.27	-0.8
Candesartan	Angiotensin Receptor	0.19	0.76	0.86	1	0.54	0.56	0.32	0.32	-0.23
Angiotensin II 5-valine	Angiotensin Receptor	0.07	-0.11	0.55	1.16	0.99	0.83	0.49	1.87	0.91
Sulfisoxazole	Endothelin Receptor;Bacterial	0.55	0.41	0.58	1.15	0.96	0.96	-0.03	0.24	0.46
Endomorphin 1	Opioid Receptor;Opioid Receptor	0.1	-0.22	0.08	0.49	0.49	0.71	-0.24	-0.94	-0.11
Dronedarone	mAChR;mAChR;Autophagy	-9.98	0.19	0.44	-3.7	0.61	-0.01	-8.99	-3.52	-0.43
AM630	Cannabinoid Receptor	-3.47	1.23	1.62	-3.18	2.07	1.41	-1.01	0.97	1.44
Labetalol (hydrochloride)	Adrenergic Receptor	0.83	0.7	1.58	0.84	2.27	1.8	-0.16	1.39	1.36
SKF-82958 (hydrobromide)	Dopamine Receptor;Dopamine Receptor	1.76	2.8	2.13	-0.13	2.02	3.67	1.66	2.02	1.42
Alosetron (Hydrochloride)	5-HT Receptor;5-HT Receptor	1.01	-0.34	0.8	0.22	2.08	1.15	-0.22	-0.02	0
SCH 58261	Adenosine Receptor	3.1	5.33	3.08	-0.2	-1.81	-1.69	1.51	4.87	3.31
Desonide	Glucocorticoid Receptor	1.16	1.42	2.18	-0.1	0.01	0.92	0.54	1.53	1.88
Glucagon receptor antagonists-2	Glucagon Receptor	-3.55	0.94	0.9	-3.23	0.41	0.98	-5.62	0.3	0.11
Carbetocin	Oxytocin Receptor	0.3	0.76	0.9	0.31	0.54	0.33	-0.07	0	0.43
Mepenzolate (Bromide)	mAChR;mAChR	-0.02	-1	1.33	-0.25	1.01	1.26	-0.12	-0.61	1.15
Dextromethorphan (hydrobromide hydrate)	iGluR;iGluR;Sigma Receptor	0.42	-0.4	0.11	-0.24	0.04	0.78	-0.31	-0.4	0.88
ML314	Neurotensin Receptor	0.05	0.98	1.3	-1.77	0.09	0.41	-0.08	-0.51	0.54
Methscopolamine (bromide)	mAChR;mAChR	0.6	0.46	1.67	0.05	1.29	0.15	0.43	0.61	0.2
Palosuran	Urotensin Receptor	-0.2	0.18	0.98	-1.78	-1.31	-0.44	-2.21	0.21	0.29
Diphenmanil (methylsulfate)	mAChR;mAChR	0.8	-0.02	1.51	0.46	0.29	-0.12	0.06	0.24	0.17
Tranilast (trans-)	Angiotensin Receptor	0.65	0.24	0.42	0.32	1.44	0.72	-0.26	0	0.95
Clobetasol propionate	Glucocorticoid Receptor	0.7	0.63	1.43	-0.19	-1.31	0.05	-0.09	1.19	1.13
Grapiprant	Prostaglandin Receptor	-0.51	-0.35	0.01	-0.05	0.01	0.21	-0.15	0.5	1.03
Droperidol	Dopamine Receptor;Dopamine Receptor	0.18	0.89	0.83	-0.18	-0.68	-0.51	0.16	-0.03	1.2
NA	NA	-0.21	1.18	-0.6	0.11	-0.81	-1.38	0.01	0.74	-1.26
NA	NA	-0.29	-0.86	-0.61	0.48	-0.37	0.37	-0.5	-0.32	-0.74
NA	NA	0	-0.34	-1.15	0.47	-0.04	0.05	-0.39	-0.03	-0.07
NA	NA	-0.08	0.93	-0.2	0.82	0.27	-0.78	-0.66	-0.21	-0.63
NA	NA	0.28	0.58	-0.07	0.61	0.65	-0.39	-0.6	-0.18	-0.62
NA	NA	0.35	-0.29	0.11	0.28	-0.24	-0.95	-0.71	-0.02	-0.81
NA	NA	1.03	0.06	0.71	0.63	1.39	0.8	0.16	0.44	0.97
NA	NA	0.26	0.95	0.4	0.42	0.24	0.03	-0.24	0.61	0.95
NA	NA	0.55	0.41	0.24	0.15	0.49	0.14	-0.25	-1.29	0.04
NA	NA	-0.11	0.16	-0.11	-0.21	1.32	0.64	-0.56	-0.15	-0.51
NA	NA	0.15	0.37	0.56	0.06	0.53	0.56	-0.47	-0.42	0.36
NA	NA	0.6	0.1	-0.1	0.09	1.44	1.54	0.22	-0.37	0.54
NA	NA	0.63	0.28	0.43	-0.16	-0.1	1.27	-0.13	-0.43	-0.31
NA	NA	0.51	-0.33	0.08	-0.3	0.69	0.53	-0.03	-0.39	-0.49
NA	NA	0	-1.12	-0.75	-0.11	0.45	0.38	-0.36	-0.43	-0.16
NA	NA	-0.32	0.28	-0.64	-0.25	-0.16	0.08	0.08	-0.94	0.14
NA	NA	0.25	0.33	0.33	0.09	-0.62	0.43	-0.54	-0.05	-0.45
NA	NA	-0.07	0.98	0.37	-0.17	0.02	-0.34	-0.28	0	-0.26
NA	NA	-0.33	0.32	0.36	-0.01	-0.15	0.05	-0.26	0.5	-0.48
NA	NA	-0.11	-0.62	-0.09	-0.02	-0.19	-0.49	-0.14	0.03	0.38
NA	NA	0	0.1	0.23	-0.09	-0.12	-0.3	-0.15	-0.53	0.68
NA	NA	-0.28	-0.37	-0.31	0.29	0.04	0.86	-0.34	0.22	0.53
NA	NA	-0.51	-0.15	-0.46	0.19	-0.25	0.67	0.39	-0.1	-0.03
NA	NA	-0.92	-1.13	-0.87	-0.25	-0.7	-0.99	-0.05	0.18	-0.2
DC260126	GPR40	-10.19	-1.36	-0.49	-3.59	-1.74	-0.74	-8.48	-1.51	-0.43
Tetrahydroberberine	Dopamine Receptor;Dopamine Receptor	-0.52	-0.6	-0.32	-0.04	1.13	0.03	-1.09	-0.03	-0.11
ML-098	Ras	-0.21	-1.72	-0.56	0.61	-0.7	-0.38	-0.34	0.35	-0.88
Forskolin	Adenylate Cyclase	0.23	0.28	-0.37	1.82	1.12	0.08	2.65	2.09	-0.63
ADX-47273	mGluR	-2.93	0.26	-0.15	-2.64	-0.86	-0.13	-3.29	-0.26	-1.03
Osthole	Histamine Receptor;Histamine Receptor	0.23	0.45	0.08	0.06	0.29	-0.81	0.19	-0.29	-0.39
K-Ras(G12C) inhibitor 12	Ras	0.31	0.01	-1.23	0.96	2.27	2.09	1.93	1.54	-1.73
Nuciferine	Dopamine Receptor;Dopamine Receptor;5-HT Receptor;5-HT Receptor	0	-0.76	-0.26	0.21	-0.52	-0.64	-0.74	-0.54	-0.78
MK-6892	GPR109A	1.12	1.09	1.12	0.73	1.16	1.13	0.37	0.92	1.19
Yohimbine (Hydrochloride)	Adrenergic Receptor	1.59	0.59	0.93	0.62	1.19	0.53	0.56	0.43	1.29
Ki16425	LPL Receptor	0.89	0.25	0.74	-0.03	1.14	1.26	-0.13	1.08	0.78
Epiberberine (chloride)	Adrenergic Receptor;Beta-secretase;AChE	1.66	0.8	0.24	-0.39	1.14	1.14	0.22	0	0.5
BQU57	Ras	2.57	0.13	0.23	-1.17	0.14	0.72	2.28	0.19	-0.16
Matrine	Opioid Receptor;Opioid Receptor;Autophagy	-0.24	0.01	-0.04	-0.52	0.07	0.53	-0.53	0.19	-0.03
BX471	CCR;CCR	-8.26	-5.66	-0.87	-3.5	-5.49	-3.63	-6.96	-7.94	-1.28
Harmine	Autophagy;5-HT Receptor;5-HT Receptor	-1.55	-0.14	-0.35	-0.75	0.44	0.34	-1.57	-1.56	-0.78
TG6-10-1	Prostaglandin Receptor;5-HT Receptor;5-HT Receptor	-8.39	0.43	0.1	-3.69	-1.27	-0.24	-6.85	-0.49	-0.06
Angiotensin II human	Angiotensin Receptor	-0.06	-0.13	0.09	-0.33	-0.26	-0.46	-0.22	0.2	0.13
(Â±)-SLV319	Cannabinoid Receptor	-0.45	0.05	0.16	-2.12	-0.35	-0.63	-1.56	0.31	-0.11
Nicotinamide N-oxide	CXCR;CXCR	-0.26	0.06	0.09	0.09	-0.35	-0.45	0.22	0.06	0.66
Piboserod	5-HT Receptor;5-HT Receptor	0.08	0.2	-0.29	-0.39	-0.3	-1.43	-0.44	-0.91	-0.02
Rotigotine	Dopamine Receptor;Dopamine Receptor;Adrenergic Receptor;5-HT Receptor;5-HT Receptor	-0.73	-0.35	-0.46	0.53	0.12	0.5	-0.05	-0.35	-0.19
APD668	GPR119	-0.38	-0.48	-0.37	-0.32	0.32	-0.12	-0.15	0.05	-0.36
6H05 (trifluoroacetate)	Ras	-0.23	-0.51	-0.7	-1.17	-1.39	-0.63	2.33	-0.02	0.14
NA	NA	0.49	0.2	-0.13	0.18	0.56	0.5	0.29	-0.08	-0.34
NA	NA	0.31	0.07	-0.19	0.88	0.39	1.14	0.02	0.27	0.54
NA	NA	-0.12	-0.29	0.39	0.71	0.1	0.49	-0.37	0.32	-0.06
NA	NA	0.3	-0.62	-0.06	0.81	0.49	0.4	-0.43	-0.02	-0.36
NA	NA	0.88	1.1	0.5	0.7	0.78	0.61	-0.03	0.24	0.26
NA	NA	0.38	0.99	1.45	0.85	0.36	-0.08	-0.58	0.55	-0.16
NA	NA	-0.14	-0.41	-0.37	0.62	0.58	-0.52	-0.24	-0.99	0.22
NA	NA	0.38	-0.29	-0.15	0.48	0.01	-0.75	-0.43	-0.67	-0.23
NA	NA	1.62	1.17	0.95	0.37	0.45	0.92	-0.18	1.05	0.99
NA	NA	1.12	0.36	1.41	0.48	1.04	1.02	-0.16	0.29	1.12
NA	NA	0.42	0.6	0.88	0.53	0.63	0.81	-0.04	-0.05	0.48
NA	NA	0.54	1.39	0.92	0.18	1.18	0.84	-0.18	-0.55	0.7
NA	NA	0.7	-0.46	1.07	0.07	0.47	1.22	-0.08	-0.31	0.94
NA	NA	0.96	-0.25	0.59	0.52	0.32	1.19	-0.38	0.44	0.7
NA	NA	0.75	0.52	1.28	0.43	1.5	0.64	-0.06	-0.44	0.07
NA	NA	0.45	-0.02	0.41	0.15	-0.15	-0.04	-0.37	-0.32	-0.14
NA	NA	0.66	-0.3	0.47	0.51	0.9	0.6	-0.15	-0.1	0.32
NA	NA	0.19	0.03	0.09	0.09	-0.23	0.07	0.19	-0.51	0.55
NA	NA	0.6	-0.11	1.12	0.16	0.22	0.11	-0.14	0.75	-0.01
NA	NA	0.1	-0.19	0.05	-0.07	0.16	-0.34	-0.14	-0.5	0.2
NA	NA	0.29	-0.46	0.32	-0.06	-0.29	-0.12	0.04	-0.35	-0.09
NA	NA	0.18	0.05	-0.25	0.1	-0.35	0.73	-0.1	0.18	-0.06
NA	NA	-0.13	-0.01	0.29	0.24	-0.48	0.26	0.03	-0.35	0.54
NA	NA	-0.42	-0.39	-0.49	-0.17	-0.83	-1.31	-0.08	-0.01	0.06
NPS-2143	CaSR	-10.05	-1.49	-0.99	-3.37	-2.19	-0.5	-8.76	-5.25	-0.11
Elagolix	GNRH Receptor	0.51	0.25	-0.15	0.62	0.43	0.67	-0.03	0.76	0.14
TBPB	mAChR;mAChR	-1.52	-0.88	-1.01	-0.41	-1	-0.92	-0.29	0.62	-0.79
BML-190	Cannabinoid Receptor	-6.12	0.03	-0.01	-3.35	-3.57	-1.07	-6.12	-2.27	-1.07
RU 24969	5-HT Receptor;5-HT Receptor	-0.11	0.49	0.84	-0.19	-0.21	0.49	-2.58	-0.03	0.52
MBX-2982	GPR119	-6.72	-1.67	0.09	-3.23	-4.91	-1.75	-3.56	-2.75	0.15
SB225002	CXCR;CXCR	-0.39	2.77	3.81	-1.44	-2.21	4.67	0.89	5.62	6.56
Alarelin (Acetate)	GNRH Receptor	1	1.43	1.68	0.86	0.63	0.44	-0.01	-0.42	1.28
Ponesimod	LPL Receptor	1.07	0.65	0.68	-0.8	0.94	0.05	0.52	0.37	0.97
SB-269970 (hydrochloride)	5-HT Receptor;5-HT Receptor	0.48	-0.69	0.14	0.86	0.5	0.56	0.2	-1.11	1.21
RS102895 (hydrochloride)	CCR;CCR	-4.38	0.7	-0.13	-3.3	0.65	0.88	-4.41	-0.99	1.02
(20S)-Protopanaxatriol	Estrogen Receptor/ERR;PPAR;Glucocorticoid Receptor;PPAR	-0.03	0.16	0.72	-1.71	0.3	0.57	-2.12	-0.55	0.58
Xanomeline (oxalate)	mAChR;mAChR	1.16	0.34	0.02	-0.72	0.15	0.52	-0.5	-0.5	1.33
ZCL278	Ras	0.28	0.5	0.82	0.46	0.47	1.44	-0.41	-0.49	0.77
Calcium-Sensing Receptor Antagonists I	CaSR	-4.18	0.49	0.2	-3.51	1.03	0.24	-4.39	-0.07	0.58
RS 504393	CCR;CCR	0.89	0.46	0.79	0.56	0.69	0.88	0.85	0.28	1.37
YL0919	5-HT Receptor;5-HT Receptor	0.48	-0.63	0.27	0.52	0.42	0.77	-0.19	-0.12	0.92
Otenabant	Cannabinoid Receptor	-0.02	0.88	0.21	-1.75	-0.9	-0.32	-2.03	-0.14	0.54
Rimonabant (Hydrochloride)	Autophagy;Cannabinoid Receptor	-5.97	-0.39	0.21	-3.49	-1.79	-0.27	-4.25	-1.08	-0.27
Nomifensine (maleate)	Dopamine Receptor;Dopamine Receptor	-0.17	-0.01	-0.61	-0.09	-0.4	-0.09	-0.69	-0.98	0.31
ADL-5859	Opioid Receptor;Opioid Receptor	0.88	-1.39	-0.63	0.32	0.19	0.01	-0.78	-1.39	-0.48
MSX-122	CXCR;CXCR	-0.11	-1.29	-0.58	-0.12	-0.26	0.6	-0.26	-0.6	-0.69
(R)-5-Hydroxymethyl Tolterodine	mAChR;mAChR	0.11	-0.28	0.97	0.35	-0.62	-0.63	0.44	-0.19	-0.13
Ozanimod	LPL Receptor	-0.3	0.48	0.23	0.72	-1.04	-1.63	-0.62	0.97	-0.18
NA	NA	0	-0.88	-1.03	0.21	-0.34	-1.22	-0.17	0.18	-0.48
NA	NA	-0.24	-1	-0.9	0.82	0.16	0.55	-0.09	-0.24	-0.84
NA	NA	0.07	-0.51	-1.05	0.82	0.04	-0.63	-0.83	-0.17	-0.65
NA	NA	-0.41	-0.8	-0.92	0.62	0.08	-0.48	-0.36	-0.72	-0.9
NA	NA	0.08	0.44	0.19	0.79	0.38	-0.16	0.22	0.93	0.6
NA	NA	-0.2	0.23	0.77	0.38	0.08	-0.06	0.37	-0.17	0.46
NA	NA	0.14	0.42	0.39	0.65	0.17	0.47	-0.09	-0.06	0.74
NA	NA	0.71	0.55	0.44	0.74	0.25	0.1	-0.06	-0.46	1.06
NA	NA	0.86	0.41	0.35	0.52	0.08	1.17	0.02	-0.02	0.56
NA	NA	0.43	0.53	-0.26	0.41	0.65	0.8	0.21	0.71	0.93
NA	NA	0.14	0.21	0.71	0.68	-0.07	0.21	-0.28	-0.24	1.33
NA	NA	-0.15	-0.53	-0.26	0.47	0.62	0.3	0.12	0.3	0.26
NA	NA	0.33	-0.33	0.22	0.3	0.13	0.02	0.02	-0.45	0.48
NA	NA	-0.11	0.46	0.35	0.59	-0.24	0.92	0.47	0.22	0.57
NA	NA	0.05	-0.37	-0.01	0.25	-0.03	0.88	-0.04	-0.3	0.99
NA	NA	0.14	-0.92	0.13	0.14	-0.13	-0.04	0.15	-0.69	0.48
NA	NA	0.06	-0.5	-0.81	0.47	0.42	0.63	-0.1	0.3	-0.03
NA	NA	0.35	-0.38	0.52	0.08	0.41	-0.02	0.28	0.05	1.07
NA	NA	-0.1	-0.53	-0.59	0.22	-0.33	-0.17	-0.35	-0.39	-0.16
NA	NA	-0.23	-1.02	-0.65	-0.07	-0.6	-0.74	-0.38	-0.79	-0.91
NA	NA	-0.46	-1.29	-0.62	-0.16	-0.38	0.47	-0.13	-1.02	-0.41
NA	NA	-0.85	-1.77	-1.43	0.22	-0.99	-0.39	0	-0.51	-0.93
NA	NA	-0.23	0.02	-0.11	-0.14	-0.92	-0.97	-0.02	-0.15	-0.31
NA	NA	-0.57	0.45	-0.78	-0.14	-1.01	-1.18	0.01	0.79	-0.98
Cenerimod	LPL Receptor	-4.14	-1.47	-1.01	-3.08	-1.8	-1.2	-4.72	0.7	-1.68
Kobe0065	Ras	-0.73	-0.95	-1.38	0.79	-0.02	-0.75	-0.44	-0.74	-0.45
Bay 59-3074	Cannabinoid Receptor	-5.42	-0.27	-1.2	-3.05	-1.22	-0.97	-2.85	-0.19	-0.45
NKP608	Neurokinin Receptor;Neurokinin Receptor	-1.44	0.07	-0.27	-1.97	0.05	-0.77	-1.9	-0.8	-0.58
BQCA	mAChR;mAChR	0.14	0.31	-0.82	0.32	0	-0.55	-0.15	-0.39	-0.69
TCS 1102	Orexin Receptor (OX Receptor)	0.81	0.33	-0.58	0.08	0.28	-1.37	1.59	0.62	0.56
JNJ-63533054	GPR139	0.46	0	-0.04	0.04	-0.63	-0.39	0.45	-0.16	-0.36
N6-(2-Phenylethyl)adenosine	Adenosine Receptor	0.72	0.77	-0.46	0.87	0.74	-0.14	1.11	1.78	0.25
ABT-239	Histamine Receptor;Histamine Receptor;TRP Channel	-0.97	0.56	-0.36	-3.3	0.79	-0.25	-4.56	-0.78	-0.39
(S)-MCPG	mGluR	0.17	-0.17	0.17	0.93	0.63	0.82	1	0.25	0.37
HOKU-81	Adrenergic Receptor	0.14	-0.05	0.66	0.77	0.73	0.51	0.7	1.8	1.28
EHT 1864	Ras	-3.82	-1.69	0.12	-2.93	-2.25	-1.06	-3.04	0.25	-0.18
Ro 67-7476	mGluR	-1.81	-0.3	0.08	-2.47	-2.27	0.19	0.46	-0.44	-0.25
Anamorelin	GHSR	0.4	1.39	-0.5	-0.16	-0.13	0.81	-2.31	-0.68	-0.48
Lasmiditan (hydrochloride)	5-HT Receptor;5-HT Receptor	-0.09	-0.86	0.99	-2.08	-1.02	-0.63	-3.95	-0.44	1.08
Bradykinin	Bradykinin Receptor	-0.36	-0.42	0.54	-0.14	0.27	-0.11	0.5	0.87	0.29
BD1063 (dhydrochloride)	Sigma Receptor	-0.49	-1.6	-0.36	0.51	0.37	-0.3	-1.56	-0.95	-0.37
E7046	Prostaglandin Receptor	-0.56	-0.34	-0.12	0.32	-0.08	0.44	0.46	0.37	-0.09
Reparixin (L-lysine salt)	CXCR;CXCR	-0.67	-1.42	-0.18	-1.6	-0.91	-0.42	-1.46	-1.47	-0.03
Adoprazine	Dopamine Receptor;Dopamine Receptor;5-HT Receptor;5-HT Receptor	-2.49	-1.91	-1.15	-2.84	-0.22	-0.21	-1.05	-0.65	-0.2
Neuromedin N	Dopamine Receptor;Dopamine Receptor	-0.38	-1.13	-0.44	0.27	-1.04	-0.33	-0.01	-0.32	-0.72
ST-836 (hydrochloride)	Dopamine Receptor;Dopamine Receptor	0.1	-2.75	-1.13	0.29	-0.54	-0.69	-0.62	0.04	-1.25
GSK682753A	EBI2/GPR183	-1.92	-1.55	-1.16	-2.76	-0.28	-1.65	-2.4	-0.71	-1.75
SRT3190	CXCR;CXCR	-0.77	-1.02	-0.88	-1.17	-1.16	-2.14	-0.3	-0.41	-1.69
NA	NA	-0.6	-2.39	-3.17	-0.37	-1.91	-2.99	-0.78	-1.18	-1.9
NA	NA	-0.77	-0.96	-2.4	0.2	-0.74	-2.11	-0.33	-0.21	-2.42
NA	NA	-0.54	-1.05	-2.21	0.76	-1.04	-1.67	-0.33	-0.2	-1.53
NA	NA	-0.03	-0.39	-1.69	0.17	-0.22	-1.85	0.03	-0.38	-1.7
NA	NA	0.85	-1.24	0.02	0.22	-0.88	-1.14	-0.13	0.43	0.1
NA	NA	0	-1.13	-1.09	0.09	-1.18	-1.6	-0.2	-0.58	-1.33
NA	NA	0.25	-0.3	-0.04	-0.14	-0.67	-1.14	0.62	0.03	-0.35
NA	NA	-0.07	0.42	-1.49	0.17	-0.79	-0.49	-0.34	-0.46	-0.56
NA	NA	-0.16	-1.77	-0.49	0.34	-0.2	-0.77	0.47	-0.17	-0.35
NA	NA	-0.35	-0.88	-0.64	0.06	-1.19	-1.56	-0.16	-0.34	0.61
NA	NA	-0.14	-1.08	-0.62	0.06	-0.45	-0.83	0.05	-0.59	0.74
NA	NA	-0.52	-2.24	-0.76	-0.09	-0.28	-1.29	0.1	-0.12	0.19
NA	NA	0.64	-0.03	1.08	0.16	-0.72	0	0.38	0.36	1.26
NA	NA	-0.59	-0.41	-0.68	-0.21	-0.58	-0.54	0.29	-0.01	-0.41
NA	NA	-0.49	-1.19	0.03	0.07	-0.87	0.26	0.34	0.04	0.19
NA	NA	-0.22	-0.21	-0.32	0.37	-0.97	-1.19	0.37	0.75	-0.86
NA	NA	-0.34	-2.16	-0.32	0.11	-1.01	0.14	-0.02	-0.62	0.31
NA	NA	-0.7	-2.03	-0.98	-0.04	-0.38	-1.48	-0.04	0.02	-0.95
NA	NA	0.02	-1.59	-0.58	-0.09	-0.72	-0.39	0.35	0.01	-0.34
NA	NA	-0.13	-1.8	-1.09	-0.03	-0.53	-1.57	-0.29	-0.35	-1.28
NA	NA	0.35	-1.83	-1.35	0.03	-0.91	-1.56	0.04	0.41	-1.72
NA	NA	-8.37	-4.64	-2.58	-3.49	-6.46	-7	-3.41	-2.57	-1.44
NA	NA	-8.17	-5.33	-2.88	-3.48	-6.44	-6.72	-3.83	-1.6	-1.26
NA	NA	-7.9	-5.8	-2.52	-3.52	-6.48	-7.23	-2.18	-2.65	-1.52
