# Supplementary material for: Combined targeting of G protein‐coupled receptor and EGF receptor signaling overcomes resistance to PI3K pathway inhibitors in PTEN‐null triple negative breast cancer
Source: EMBO Mol Med. 2020 Jul 16;12(8):e11987. doi: 10.15252/emmm.202011987 (PMC7411640; doi:10.15252/emmm.202011987)
Supplement: Supplementary file 7 — Source Data for Figure 1 [file EMMM-12-e11987-s006.xlsx]

## Sheet: Fig 1C_EV1I
	exp1 averages	exp2 averages	exp3 averages
shSCRA	1	1	1
sh27 CSNK2B	0.284665	0.268726	0.263207
sh28 CSNK2B	0.532352	0.576181	0.463779
sh45 CSNK2B	0.30645	0.237419	0.244262
	exp1 averages	exp2 averages	exp3 averages
shSCRA	1	1.00593	1
sh1 EGFR	1.68358	1.3817	1.19707
sh20 EGFR	0.802114	0.408267	0.404647
sh21 EGFR	0.524042	0.404252	0.441313
	No good silencing

## Sheet: Fig 1D
	log[AZD8186], M	sh1 EGFR				sh20 EGFR				sh21 EGFR				shSCRA
		exp1	exp2	exp3		exp1	exp2	exp3		exp1	exp2	exp3		exp1	exp2	exp3
	-5.61439	21.5081	33.2151	22.9822		12.9147	17.1496	11.2191		21.2255	17.5577	15.3603		23.2899	36.5282	32.2829
	-6.09152	24.9253	42.0358	25.6916		21.5365	21.2672	15.5959		25.7611	19.1306	21.0996		33.9203	43.18	39.2122
	-6.56864	32.1098	48.1616	34.7915		25.2946	25.8905	20.8711		32.7802	25.9019	26.4567		39.3594	58.9196	48.281
	-7.04576	43.6943	51.0758	38.3295		30.4998	33.0247	19.736		39.1133	29.583	31.5246		46.8404	59.3495	54.947
	-7.52288	47.7859	59.0401	45.9837		29.4852	35.2226	25.0192		41.6823	34.2911	33.853		48.1785	69.687	58.5512
	-8	60.8778	64.4623	55.8125		34.7283	39.4775	31.7585		51.3197	39.4511	41.4809		57.0436	59.7282	65.3752
	-8.5	101.908	92.5294	97.1289		53.0116	72.3307	58.6286		88.5394	71.9952	76.91		100	100	100
	-5.61439	21.1055	35.8968	23.6615		24.362	23.7099	19.1359		23.9729	24.3873	19.9718		23.2899	36.5282	32.2829
	-6.09152	24.4587	45.4297	26.451		40.6259	29.4028	26.6012		29.0957	26.572	27.4342		33.9203	43.18	39.2122
	-6.56864	31.5087	52.0501	35.8199		47.7152	35.7946	35.5988		37.0233	35.9773	34.3996		39.3594	58.9196	48.281
	-7.04576	42.8763	55.1995	39.4625		57.5343	45.658	33.6627		44.1761	41.0903	40.989		46.8404	59.3495	54.947
	-7.52288	46.8913	63.8069	47.3429		55.6202	48.6966	42.6739		47.0777	47.6297	44.0164		48.1785	69.687	58.5512
	-8	59.7382	69.6669	57.4623		65.5108	54.5792	54.1689		57.9626	54.7968	53.9343		57.0436	59.7282	65.3752
	-8.5	100	100	100		100	100	100		100	100	100		100	100	100
						No good silencing

## Sheet: Fig 1E
	Gefitinib		MDA468 vehicle				MDA468 +AZD8186				MDA468 +GDC0941				MDA468 +MK2206
	No treatment	100	100	100		100	100	100		100	100	100		100	100	100
Experiment 1	-7.10721	94.8275	90.2695	94.8998		72.9839	84.7313	79.2209		84.277	77.6767	78.76		63.5342	74.2114	67.8639
	-6.80618	88.5621	83.0792	90.31		61.3044	67.1646	75.6768		76.3773	57.9151	65.6888		55.065	56.9402	53.9314
	-6.50515	81.7717	84.1219	81.6978		55.5332	51.4851	55.1214		65.0979	60.5875	66.2109		44.6657	53.568	55.7301
	-6.20412	85.7712	86.9269	88.4767		44.3097	51.1711	54.6434		57.9846	56.7575	55.1385		37.3905	48.5079	48.4051
	-5.90309	71.0428	80.5527	76.5525		38.0514	40.5102	35.0807		53.6016	43.1983	46.9893		32.4485	38.2503	38.7144
	-5.60206	72.7964	78.3226	73.7067		39.1022	42.1623	43.9886		43.57	32.5986	40.497		26.9717	32.3616	29.8656
	-5.30103	58.0749	62.5921	63.7482		35.1596	36.5601	39.3581		40.4067	34.9623	39.7451		27.5991	26.796	26.824
	-5	43.2737	48.7737	49.1495		26.4653	25.3447	27.7288		31.1809	25.5371	29.7941		20.7952	22.6801	21.3799
	-4.69897	37.496	40.7218	35.7356		16.1687	19.5702	17.2413		19.1671	16.9359	21.2184		12.5889	13.1157	10.6538
	Gefitinib		MDA468 vehicle				MDA468 +AZD8186				MDA468 +GDC0941				MDA468 +MK2206
Experiment 2	No treatment	100	100	100		100	100	100		100	100	100		100	100	100
	-6.80618	79.8459	84.9202	80.252		50.6523	52.6515	54.107		64.2893	53.6026	61.2167		50.7112	55.2391	55.8144
	-6.50515	72.9448	81.2843	72.3821		45.711	45.463	46.5124		52.5161	48.0002	55.999		44.9355	49.5796	54.7508
	-6.20412	68.5497	72.8265	67.1528		44.3201	43.8177	44.2654		56.0766	47.2148	54.9363		43.9465	46.3908	47.4857
	-5.90309	66.3499	71.1911	63.7914		41.0668	44.155	44.6523		52.0389	48.0712	51.4155		44.2146	45.2179	51.935
	-5.60206	64.0757	65.2246	61.94		39.1916	44.4816	41.3788		50.0409	41.4917	45.0311		40.3896	44.0197	49.2303
	-5.30103	57.6966	59.5166	56.2452		34.801	36.9087	36.7219		44.2147	39.9127	41.951		36.0658	36.1567	42.0968
	-5	41.9034	48.9153	41.2301		26.8252	25.5864	28.2273		36.976	31.1758	28.6046		28.1715	29.0592	29.6217
	-4.69897	23.382	25.5096	23.0926		13.011	14.8477	12.972		16.5721	14.1025	15.4861		10.001	12.7009	10.2216
	-4.39794	1.90343	1.75092	2.75404		1.45015	2.51939	1.23227		3.97915	1.4135	1.83656		1.20595	2.10188	1.77485

## Sheet: Fig 1F
	Lapatinib		MDA468 vehicle				MDA468 +AZD8186				MDA468 +GDC0941				MDA468 +MK2206
Experiment 1	-5.09691	11.6685	11.4799	13.0176		-0.680169	-1.01677	-0.522927		4.4626	3.91668	3.21146		3.29925	2.93322	1.72418
	-5.39794	45.0465	41.3141	42.9941		14.8351	12.6212	13.2528		26.6895	25.5534	31.4398		30.0586	31.2094	27.7381
	-5.69897	58.0434	55.7848	59.2795		31.3485	25.1946	28.1508		40.8687	42.4396	46.643		47.7223	44.5495	43.1949
	-6	80.8509	77.8885	81.1671		42.9847	40.3521	43.2032		60.3294	54.3599	62.4453		65.3636	60.7926	57.2903
	-6.30103	85.5976	76.7425	83.2603		51.9384	46.5699	48.0957		62.1851	64.5529	68.9565		71.5884	67.7688	64.9829
	-6.60206	88.1896	82.2111	90.3114		66.8483	54.2889	58.2573		71.991	75.6619	85.1406		86.8021	76.3692	72.189
	No treatment	101.532	92.6282	105.839		101.196	97.0415	101.763		96.1467	96.2789	107.574		105.339	99.2888	95.3722
	Lapatinib		MDA468 vehicle				MDA468 +AZD8186				MDA468 +GDC0941				MDA468 +MK2206
Experiment 2	-5.09691	8.15864	10.8036	12.3061		0.698096	-0.0115292	0.742829		4.23875	4.62771	3.77825		4.00377	3.83027	3.28453
	-5.39794	36.0056	39.899	41.0898		9.64433	7.28083	7.82063		21.3555	22.8417	20.9559		19.9518	18.7433	20.4644
	-5.69897	59.2001	63.1175	62.7098		20.7709	17.8531	18.0973		39.2401	40.1661	38.7258		33.6543	32.9544	33.7194
	-6	67.7081	79.5098	76.1173		32.1823	28.5836	29.5737		58.5376	55.886	57.1569		53.0614	52.2209	56.8906
	-6.30103	81.5123	89.7827	82.8087		44.4171	41.4314	41.4982		75.9932	73.6531	66.3578		69.2525	66.5722	65.5754
	-6.60206	84.7985	92.6069	90.037		53.7958	52.3122	49.5638		77.9358	79.8158	80.532		80.9896	80.2978	73.9236
	No treatment	91.6995	105.948	102.352		102.227	100.128	97.645		101.728	98.3804	99.8916		98.7588	105.581	95.6602
	Lapatinib		MDA468 vehicle				MDA468 +AZD8186				MDA468 +GDC0941				MDA468 +MK2206
Experiment 3	-5.09691	40.4102	39.1477	40.7442		13.6602	14.015	15.206		24.2282	23.5428	25.7086		24.7627	27.327	29.4551
	-5.39794	58.0864	52.1634	62.1822		29.5487	28.7404	29.1642		42.9792	39.6795	36.9181		45.326	41.9551	43.5878
	-5.69897	67.776	66.8937	67.7548		38.674	38.3885	39.985		63.3846	53.7772	49.2214		52.8558	53.8267	64.2126
	-6	78.9546	78.2094	80.767		53.0742	50.5441	46.82		68.0992	63.3119	63.4739		69.0073	64.4957	68.5095
	-6.30103	81.922	82.6952	85.0681		56.1781	54.8151	56.8735		75.781	71.198	71.8791		70.0323	71.7658	79.7226
	-6.60206	88.9811	89.0672	87.6806		62.8032	65.4974	64.7883		84.0499	79.1622	79.1148		82.2358	77.8601	80.3569
	-6.9	101.502	95.4324	103.066		102.765	98.7456	98.4897		98.4918	104.471	97.0376		98.2149	97.0999	104.685

## Sheet: Fig 1G
Averages technical triplicates
		MDA-MB-468	BT-549	HCC38	HCC70	HCC1395	HCC1937	HCC1187	HCC1428	HCC1806	MDA-MB-157	MDA-MB-231
AZD8186	exp1	63.0071	78.7682	95.0847	48.2083	59.5372	83.8073	69.6191	Failed	93.0983	93.409	88.2618
	exp2	66.2309	76.8648	101.916	50.0012	54.867	81.8526	73.7372	105.714	101.344	95.9564	88.8499
	exp3	67.4224	66.4317	89.2006	37.4086	43.485	75.2664	65.0915	85.7521	95.024	110.417	106.769
Gefitinib	exp1	44.5803	73.009	97.5502	58.9475	61.4146	62.9302	82.0872	Failed	54.1758	80.1539	83.7832
	exp2	50.2477	68.5	73.2187	56.0589	43.4011	51.0822	59.3746	72.0898	31.0774	94.0629	92.9446
	exp3	45.5646	77.9087	89.8592	68.3711	86.2139	65.0133	99.0489	81.1423	40.7224	85.6427	98.2336
AZD8186+Gefitinib	exp1	19.0969	54.184	63.7006	20.1929	26.9117	28.0014	41.8467	Failed	37.4307	65.1177	76.0998
	exp2	19.8468	41.8225	59.8941	19.562	22.5749	32.7878	35.3861	66.344	24.2545	60.6165	69.8798
	exp3	17.3002	43.6555	57.0392	20.0394	30.5842	31.177	57.1688	59.0569	38.7377	91.8561	86.7029
