# Supplementary material for: Combined targeting of G protein‐coupled receptor and EGF receptor signaling overcomes resistance to PI3K pathway inhibitors in PTEN‐null triple negative breast cancer
Source: EMBO Mol Med. 2020 Jul 16;12(8):e11987. doi: 10.15252/emmm.202011987 (PMC7411640; doi:10.15252/emmm.202011987)
Supplement: Supplementary file 8 — Source Data for Figure 2 [file EMMM-12-e11987-s007.xlsx]

## Sheet: Fig 2A MDAMB468 tumour measurem
Individual tumour volumes
Days treatment:	1		3		5		8		10		12		15		17		19		22		24		26
Vehicle	272.812		280.136		313.326		347.733		356.372		416.295		583.808		676.269		746.304		815.85
	231.2		295.312		393.354		433.5		464.64		479.221		566.51		622.725		609.684		597.861		837.082		898.128
	129.514		98.315		102.06		110.466		138.384		127.832		108.147		145.119		125.087		123.462		129.514		134.019
	61.364		111.6		72.576		73.728		105.966		127.8		115.2		116.032		132.962		126.514		118.354		139.264
	392.09		422.331		511.488		591.658		570		685.396		729		890.226		944.541		1153.2
AZD8186	235.67		281.25		349.648		336		390.15		391.988		447.537		492.993		518.938		617.16		636.54		689.062
	188.06		196.463		138.384		163.84		112.266		189.216		217.728		266.805		239.062		304.2		299.415		318.208
	116.032		140.981		124.468		109.35		158.438		153.76		167.445		151.38		174.636		207.025		204.732		213.444
	401.432		402.188		450.216		502.4		565.794		567.163		609.304		605.957		565.794		592.416		615.648		604.032
	87.88		97.47		124.653		88.938		102.344		98.3125		101.92		91.936		90.75		90.584		87.079		79.768
	221.952		228.528		251.896		295.074		354.025		352.8		379.456		403.971		386.019		517.495		558.657		591.658
Erlotinib	396.9		483.84		573.248		623.598		617.98		504.752		419.476		359.527		378.45		396.05		337.561		361.25
	151.838		281.628		338.688		438.893		499.376		495.144		673.266		721.412		784.256		962.104
	188.013		221.387		251.424		274.36		329.6		352		437.536		456.896		521.324		595
	98.696		89.7345		88.75		87.5		78.336		78.0325		80		83.75		98.696		82.5		68.479		80
	129.792		154.744		165.584		192.2		245.192		285.101		327.653		309.375		421.572		461.709		484		559.55
	273.78		287.086		361.25		339.575		383.328		497.664		602.762		622.364		694.89		804.816
AZD8186 + Erlotinib	348.174		336.518		384.168		336.518		313.992		325.125		317.52		333.036		333.036		406.503		385.066		305.942
	157.216		169.016		189.037		178.538		154.213		178.024		175.712		194.078		190.44		196		159.744		146.853
	246.24		242.469		234.476		229.365		251.896		239.805		278.663		216.763		253.125		283.966		264.654		233.28
	206.494		227.85		238.464		273.78		295.074		305.809		316.8		388.29		419.813		419.813		499.234		439.616
	104.832		94.9365		126.15		119.422		101.4		119.422		109.35		109.76		102.85		148.104		152.806		154.791
	171.088		179.56		162.729		193.027		158.76		143.258		134.54		134.946		151.552		161.172		153.76		136.93

## Sheet: Fig 2B HCC70 tumour measurement
Individual tumour volumes
Days treatment:	1		4		7		10		12		14		18		21
Vehicle	70.875		105.875		112.5		100		153		136.125		118.75		118.75
	56		93.75		75.9375		72		86.0625		86.0625		86.0625		106.25
	52		105.875		144		169		153		253.125		288		325.125
	162		180		220.5		220.5		267.188		253.125		320		320
	136.125		190.125		220.5		245		211.25		180		221.812		323.438
	81.25		81.25		105.875		75		55.6875		55.6875		48		75
	126		144		144		113.438		113.438		144		169		196
AZD8186	93.75		183.75		128.562		131.25		151.25		136.125		112.5		143.688
	60.75		68.75		60.75		75		75		75		81.25		87.5
	100		121		100		100		121		112.5		128.562		136.125
	65.8125		93.75		56		86.0625		86.0625		91.125		100		112.5
	135		169		169		190.125		208.25		190.125		232.75		245
	126		137.312		105.875		137.312		117		158.438		135		126
Erlotinib	169		135		144		144		135		144		169		220.5
	106.25		106.25		144		171		162		143.688		216		264.062
	56		81		56		87.5		93.75		70.875		100		113.438
	128.562		144		179.562		208.25		253.125		200.688		245		309.375
	40		40		40		50.625		62.5		68.75		68.75		62.5
	121		179.562		158.438		169		169		179.562		196		253.125
	65.8125		81.25		135		121		126		105.875		93.75		121
AZD8186 + Erlotinib	158.438		137.312		117		137.312		126		105.875		117		126
	121		153		121		121		100		121		113.438		100
	50.625		40		40		40		36		24.5		36		32
	75.9375		70.875		60.75		60		93.75		75.9375		70.875		60
	81.25		68.75		68.75		68.75		68.75		55.6875		90.75		75
	121		126		126		105.875		93.75		144		135		126
	126		105.875		105.875		126		105.875		105.875		105.875		113.438

## Sheet: Fig 2E syngeneic tumour measur
Individual tumour volumes
Days treatment:	1		5		9		12		16		19		21
Vehicle	98.3125		196		405		425.25		525		726		1140.75
	48		70.875		162		171		257.25		451.562		654.312
	93.75		153		208.25		253.125		288		343.188		451.25
	55.6875		68.75		90.75		87.5		126		121		190.125
	52		65.8125		52		60.75		60.75		52		56
	144		147.875		253.125		361.25		486		689.062		716.625
AZD8186 + Erlotinib	105.875		90.75		87.5		75		108		126		98.3125
	144		105.875		105.875		121		144		220.5		253.125
	75		68.75		36		50.625		36		36		40
	68.75		68.75		36		55.6875		50.625		65.8125		68.75
	60.75		81.25		52		40		60.75		36		68.75
	48		62.5		68.75		68.75		81.25		98.3125		105.875
