# Supplementary material for: Combined targeting of G protein‐coupled receptor and EGF receptor signaling overcomes resistance to PI3K pathway inhibitors in PTEN‐null triple negative breast cancer
Source: EMBO Mol Med. 2020 Jul 16;12(8):e11987. doi: 10.15252/emmm.202011987 (PMC7411640; doi:10.15252/emmm.202011987)
Supplement: Supplementary file 11 — Source Data for Figure 5 [file EMMM-12-e11987-s010.zip]

Archive with 5 entries (4 files):
- Fig_5A.pdf
- __MACOSX/
- __MACOSX/._Fig_5A.pdf
- Fig_5B_C_D_proliferation_source_data.xlsx
- __MACOSX/._Fig_5B_C_D_proliferation_source_data.xlsx
