# Supplementary material for: Combined targeting of G protein‐coupled receptor and EGF receptor signaling overcomes resistance to PI3K pathway inhibitors in PTEN‐null triple negative breast cancer
Source: EMBO Mol Med. 2020 Jul 16;12(8):e11987. doi: 10.15252/emmm.202011987 (PMC7411640; doi:10.15252/emmm.202011987)
Supplement: Supplementary file 11 — Source Data for Figure 5 [file EMMM-12-e11987-s010.zip › Fig_5B_C_D_proliferation_source_data.xlsx]

## Sheet: Sheet1
% viability compared to Veh control
[GDC0941], M	MDA MB 468 parental					GNB2 KO Cl.1				GNB2 KO Cl.2				GNB2 KO Cl.3
-5.39794	58.9399	63.9025	62.2433		30.909	30.8882	32.3754		37.1424	35.4585	33.3817		42.3185	42.4312	46.0432
-5.69897	68.5778	70.3383	65.8583		50.343	49.8839	43.4943		39.556	40.5774	44.4302		56.9293	55.1714	55.5476
-6	81.6447	82.062	80.5173		59.8627	64.3181	59.2388		57.3899	48.9867	52.628		69.913	61.8556	65.2919
-6.30103	87.2096	90.7281	88.9977		79.7607	84.5269	73.8658		64.4691	55.6009	61.2531		85.9739	85.3365	82.6025
-6.60206	89.535	100.934	94.9012		85.2387	83.4605	75.7582		73.2189	76.3126	75.1082		88.7976	84.1218	80.4005
-6.90309	95.9433	100.715	98.4382		91.9836	107.648	94.7889		83.0016	84.2954	85.2174		98.6982	96.6048	92.603
Veh	94.2581	106.617	99.1247		102.864	106.663	90.4737		100.55	102.93	96.5205		105.001	98.8804	96.1188
[gefitinib], M	MDA MB 468 parental					GNB2 KO Cl.1				GNB2 KO Cl.2				GNB2 KO Cl.3
-5.01773	39.3036	36.9488	37.1585		16.9976	16.9765	19.4675		5.72992	5.5835	3.75387		13.2473	12.5712	11.7984
-5.31876	58.7835	55.4848	52.6764		43.0208	42.5778	38.0937		12.4447	13.9789	13.6576		25.2042	25.3718	22.3848
-5.61979	72.858	69.1815	65.8321		41.931	47.8209	50.2642		15.3244	18.1311	16.4692		24.4105	25.1561	21.581
-5.92082	73.0363	77.6144	76.9151		56.7544	51.2749	48.5328		16.4772	18.0531	19.809		30.5507	31.9227	26.4465
-6.22185	82.3679	80.5681	83.5694		51.973	54.6883	58.3058		22.9882	24.1154	19.2044		33.8693	37.6315	31.5743
-6.52288	90.3641	84.9983	85.148		63.354	64.8074	59.2701		29.3222	27.2618	26.8234		50.1355	45.069	49.0833
Veh	99.9376	96.1184	103.944		87.0081	109.195	103.797		103.655	100.007	96.3377		96.6103	98.5094	104.88
[AZD8186], M	MDA MB 468 parental					GNB2 KO Cl.1				GNB2 KO Cl.2				GNB2 KO Cl.3
-5.79588	59.3281	59.6659	61.1982		64.9519	56.2847	63.8821		71.3186	71.2172	65.3055		68.9464	70.9533	82.0601
-6.09691	55.8349	56.3603	61.0277		71.3856	71.6753	77.7347		70.562	71.4317	72.5958		70.8006	77.0627	85.2038
-6.39794	67.3128	58.9215	62.8667		76.3956	74.4092	76.0064		80.6112	82.1403	68.2543		78.366	73.5791	86.0694
-6.69897	62.8935	59.0157	66.3416		86.5227	83.2041	84.8811		71.1221	75.5106	73.5189		79.7619	83.142	86.1885
-7	70.0833	67.9306	69.737		76.9944	80.5195	93.856		83.1882	87.1595	79.5302		72.8459	78.9998	85.6426
-7.30103	79.8612	76.778	74.8951		97.9684	78.8655	89.9282		87.3694	78.0427	79.0167		83.5588	80.2051	99.523
Veh	99.9142	98.9605	101.125		115.887	86.5798	97.5332		98.8129	105.273	95.9144		94.0141	98.0431	107.943
[lapatinib], M	MDA MB 468 parental					GNB2 KO Cl.1				GNB2 KO Cl.2				GNB2 KO Cl.3
-5.01773	70.8538	63.3266	62.61		28.8219	27.0415	30.8961		6.12657	5.74309	5.89362		7.87744	8.37449	7.16923
-5.31876	81.408	77.5604	77.4128		55.1667	49.398	52.0039		15.3411	16.6017	17.4715		23.1997	21.8982	18.4286
-5.61979	88.9897	87.3932	88.9781		60.7863	61.9016	59.2595		33.3352	29.4835	33.031		39.0937	35.3814	37.4635
-5.92082	91.1861	83.0936	90.9746		71.6833	64.6135	70.8499		43.2319	41.7602	41.2202		53.3184	53.9421	54.0007
-6.22185	96.7006	93.9252	92.7211		69.5752	65.0332	82.2832		54.1545	60.4152	55.7619		56.4738	54.282	64.8018
-6.52288	99.1989	86.0587	98.4337		68.6837	87.5812	81.308		69.9486	66.8942	59.0628		65.1058	66.9886	68.6991
Veh	105.607	95.4612	98.932		88.8121	105.87	105.318		99.6664	99.5167	100.817		97.8682	99.2479	102.884
[BYL719], M	MDA MB 468 parental					GNB2 KO Cl.1				GNB2 KO Cl.2				GNB2 KO Cl.3
-5.01773	61.0379	58.4391	57.9761		14.5329	13.6451	13.1323		27.0003	26.402	27.0635		39.7673	39.658	39.6147
-5.31876	81.8377	81.6261	81.0272		40.6578	38.5854	41.7241		56.6286	59.0558	54.626		66.5492	68.4945	69.3567
-5.61979	90.8851	92.3127	91.9229		65.6644	55.3733	63.707		71.9864	69.8694	68.6141		82.3329	77.6316	83.0184
-5.92082	95.498	100.159	98.6718		82.2635	77.5646	72.4929		77.3341	85.322	71.0601		77.8677	89.306	99.2026
-6.22185	103.458	100.869	100.728		88.6438	86.5071	77.1602		77.3401	83.2922	78.0605		91.0305	93.9332	87.0237
-6.52288	96.7096	101.074	100.861		86.7389	89.8143	97.1577		98.5525	97.0879	80.5008		89.7592	92.9172	103.297
Veh	102.995	101.287	95.7186		96.7278	99.6404	103.632		104.013	103.232	92.7549		101.56	95.394	103.046
