# Supplementary material for: Combined targeting of G protein‐coupled receptor and EGF receptor signaling overcomes resistance to PI3K pathway inhibitors in PTEN‐null triple negative breast cancer
Source: EMBO Mol Med. 2020 Jul 16;12(8):e11987. doi: 10.15252/emmm.202011987 (PMC7411640; doi:10.15252/emmm.202011987)
Supplement: Supplementary file 12 — Source Data for Figure 6 [file EMMM-12-e11987-s011.zip › Fig_6.xlsx]

## Sheet: Fig 6C quantification
quantification
	AKT total	pAKT	pAKT/AKT	normalised with scrambled	ERK total	pERK	pERK/ERK		normalised with scrambled
scrambled	1150000	2430000	2.11304	1	642000	5100000	7.94393		1
peptide	727000	3130000	4.30536	2.03752	669000	5830000	8.7145		1.097
peptide + vora	1110000	1530000	1.37838	0.652319	547000	3400000	6.21572		0.78245
scrambled	480000	471000	0.98125	1	606000	3300000	5.44554		1
peptide	1310000	548000	0.418321	0.426314	688000	3240000	4.7093		0.864799
peptide + vora	738000	263000	0.356369	0.363178	708000	3230000	4.56215		0.837776

## Sheet: Fig 6D quantification 
		1. pS6/vinculin	2. pS6/vinculin	Average PS6/vinculin	1. pS6/vinculin normalised with NT (n=1)	2. pS6/vinculin normalised with NT (n=2)	Average pS6/vinculin normalised with NT
MDA 468	NT	26.0309	1.17834	13.6046	1	1	1
	GDC0941	19.2453	0.341593	9.79344	0.739324	0.289892	0.514608
	Lapatinib	40.3162	1.23904	20.7776	1.54878	1.05151	1.30014
	Vora	23.5657	1.44025	12.503	0.905296	1.22226	1.06378
	Vora + GDC0941	8.15287	0.164035	4.15845	0.313199	0.139208	0.226204
	Vora + lapatinib	12.1992	0.652381	6.4258	0.468643	0.553642	0.511143
BT549	NT	4.66307	0.813953	2.73851	1	1	1
	GDC0941	0.901449	0.246667	0.574058	0.322913	0.303048	0.31298
	Lapatinib	3.94737	0.699074	2.32322	1.31816	0.858862	1.08851
	Vora	4.24936	0.771084	2.51022	1.3809	0.947332	1.16412
	Vora + GDC0941	0.783562	0.0875523	0.435557	0.111116	0.107564	0.10934
	Vora + lapatinib	1.99198	0.684422	1.3382	0.580709	0.840861	0.710785
HCC38	NT	2.25625	2.16058	2.20842	1	1	1
	GDC0941	1.13131	2.67622	1.90377	0.501413	1.23866	0.870036
	Lapatinib	3.54586	2.48967	3.01777	1.57157	1.15231	1.36194
	Vora	2.36434	3.91376	3.13905	1.04791	1.81144	1.42967
	Vora + GDC0941	1.30189	1.87931	1.5906	0.577014	0.869816	0.723415
	Vora + lapatinib	1.10836	3.824	2.46618	0.49124	1.76989	1.13057
HCC1937	NT	1.99382	2.53012	2.26197	1	1	1
	GDC0941	0.752252	0.993521	0.872886	0.377292	0.392677	0.384985
	Lapatinib	2.52463	3.36032	2.94248	1.26623	1.32813	1.29718
	Vora	2.23561	3.04136	2.63849	1.12127	1.20206	1.16167
	Vora + GDC0941	0.535398	0.544228	0.539813	0.268529	0.2151	0.241814
	Vora + lapatinib	1.8197	2.61097	2.21533	0.912671	1.03195	0.972312
HCC1395	NT	0.981818	4.58506	4.58506		1	1
	GDC0941	0.504237	1.88224	1.88224		0.410516	0.410516
	Lapatinib	3.77869	5.62952	5.62952		1.2278	1.2278
	Vora	0.785901	0.284327	0.284327		1.62575	1.62575
	Vora + GDC0941	0.365702	7.45418	7.45418		0.0620117	0.0620117
	Vora + lapatinib	2.26776	4.32836	4.32836		0.944013	0.944013
HCC70	NT	0.35462	2.06044	1.20753	1	1	1
	GDC0941	0.0309645	0.214815	0.12289	0.0873174	0.104257	0.0957871
	Lapatinib	0.145385	1.85926	1.00232	0.409973	0.90236	0.656167
	Vora	0.134325	0.741259	0.437792	0.378786	0.359758	0.369272
	Vora + GDC0941	0.00873775	0.131579	0.0701583	0.0246398	0.0638596	0.0442497
	Vora + lapatinib	0.0631068	1.85714	0.960125	0.177956	0.901333	0.539645
		excluded
